# Supplementary material for: Evaluating Trends in Strangles Outbreaks Using Temperature and Precipitation Data in the United States of America for 2018–2022
Source: Pathogens. 2023 Aug 29;12(9):1106. doi: 10.3390/pathogens12091106 (PMC10535521; doi:10.3390/pathogens12091106)
Supplement: Supplementary file 1 [file pathogens-12-01106-s001.zip]

Archive with 2 entries (2 files):
- Pathogens Mnauscipt Supplemental Information.xlsx
- pathogens-2556897-supplementary.xlsx
