# Supplementary material for: Evaluating Trends in Strangles Outbreaks Using Temperature and Precipitation Data in the United States of America for 2018–2022
Source: Pathogens. 2023 Aug 29;12(9):1106. doi: 10.3390/pathogens12091106 (PMC10535521; doi:10.3390/pathogens12091106)
Supplement: Supplementary file 1 [file pathogens-12-01106-s001.zip › pathogens-2556897-supplementary.xlsx]

## Sheet: Figure S1
Figure S1: Average five-year precipitation by month

## Sheet: Table S1
Table S1: Number of reported strangles cases by state
State	Outbreaks Reported
Arizona	1
California	4
Colorado	4
Connecticut	1
Delaware	2
Flordia	82
Georgia	45
Idaho	1
Illinois	1
Indiana	3
Kentucky	135
Maryland	3
Massachusetts	25
Michigan	109
Missouri	1
Minnesota	2
Nevada	1
New Hampshire	1
New York	6
North Carolina	1
Ohio	9
Oregon	3
Pennsylvania	3
Rhode Island	6
South Carolina	2
Tennessee	2
Utah	1
Virginia	2
Washington	57
Wisconsin	32
Wyoming	56
	601

## Sheet: Table S2
OID	State	Date	County	FIPS	0_precip	1_precip	13_precip	25_precip	37_precip	49_precip	2_precip	14_precip	26_precip	38_precip	50_precip	3_precip	15_precip	27_precip	39_precip	41_precip	4_precip	16_precip	28_precip	40_precip	52_precip	5_precip	17_precip	29_precip	41_precip	53_precip	6_precip	18_precip	30_precip	42_precip	54_precip	7_precip	19_precip	31_precip	43_precip	55_precip	8_precip	20_precip	32_precip	44_precip	56_precip	9_precip	21_precip	33_precip	45_precip
1	Arizona	21-Dec	Marcopia	40013	NaN	11.2248	28.163	4.61285	28.2626	3.07936	15.1116	64.8548	36.3065	1.11556	10.406	2.96242	20.1533	65.8531	6.2357	7.06016	0.0413631	2.66618	1.14983	0.660056	0.0116156	0.722704	7.48187	0.47426	0.0929453	0	3.66201	0.00131159	0.0291433	2.83356	5.66142	53.9977	11.3732	1.08419	76.3798	32.5597	45.047	10.4798	10.0011	67.6778	66.8338	7.29001	59.1971	0.277466	20.0738
2	California	21-Mar	Los Angeles	60037	NaN	53.8942	143.068	5.95978	50.9239	3.53134	9.29056	161.91	3.55812	1.07302	4.39767	96.5215	67.3118	124.317	27.0562	32.861	1.49027	3.63174	96.8274	0.894928	7.86233	4.30288	30.2181	4.1704	0.412587	0.437069	0.00278345	0.67559	0.273129	0.080447	3.25402	0.313951	0.359437	0.000331479	2.07955	0.557952	0.00207499	NaN	0.555994	0.421098	0.164701	NaN	0.99966	0.00343015	0.376266
3	California	21-Apr	Los Angeles	60037	NaN	53.8942	143.068	5.95978	50.9239	3.53134	9.29056	161.91	3.55812	1.07302	4.39767	96.5215	67.3118	124.317	27.0562	32.861	1.49027	3.63174	96.8274	0.894928	7.86233	4.30288	30.2181	4.1704	0.412587	0.437069	0.00278345	0.67559	0.273129	0.080447	3.25402	0.313951	0.359437	0.000331479	2.07955	0.557952	0.00207499	NaN	0.555994	0.421098	0.164701	NaN	0.99966	0.00343015	0.376266
4	California	22-Jan	Los Angeles	60037	NaN	53.8942	143.068	5.95978	50.9239	3.53134	9.29056	161.91	3.55812	1.07302	4.39767	96.5215	67.3118	124.317	27.0562	32.861	1.49027	3.63174	96.8274	0.894928	7.86233	4.30288	30.2181	4.1704	0.412587	0.437069	0.00278345	0.67559	0.273129	0.080447	3.25402	0.313951	0.359437	0.000331479	2.07955	0.557952	0.00207499	NaN	0.555994	0.421098	0.164701	NaN	0.99966	0.00343015	0.376266
5	California	22-Mar	Los Angeles	60037	NaN	53.8942	143.068	5.95978	50.9239	3.53134	9.29056	161.91	3.55812	1.07302	4.39767	96.5215	67.3118	124.317	27.0562	32.861	1.49027	3.63174	96.8274	0.894928	7.86233	4.30288	30.2181	4.1704	0.412587	0.437069	0.00278345	0.67559	0.273129	0.080447	3.25402	0.313951	0.359437	0.000331479	2.07955	0.557952	0.00207499	NaN	0.555994	0.421098	0.164701	NaN	0.99966	0.00343015	0.376266
6	Colorado	18-Apr	Montrose	80035	NaN	14.2533	42.7319	5.98919	8.25101	29.7984	12.5961	18.2085	39.5288	27.9691	29.6971	32.0658	51.9889	42.4954	76.4556	47.9964	25.2764	26.4456	22.5108	49.3757	3.38321	55.1064	69.9815	36.2199	102.748	53.4695	20.2104	48.8144	36.7393	43.8464	23.3183	100.121	57.9448	34.3515	51.1011	58.5317	40.8786	33.991	19.3674	29.5434	60.4897	17.5388	23.7598	21.0335	23.6153
7	Colorado	22-Nov	Douglas	80035	NaN	14.2533	42.7319	5.98919	8.25101	29.7984	12.5961	18.2085	39.5288	27.9691	29.6971	32.0658	51.9889	42.4954	76.4556	47.9964	25.2764	26.4456	22.5108	49.3757	3.38321	55.1064	69.9815	36.2199	102.748	53.4695	20.2104	48.8144	36.7393	43.8464	23.3183	100.121	57.9448	34.3515	51.1011	58.5317	40.8786	33.991	19.3674	29.5434	60.4897	17.5388	23.7598	21.0335	23.6153
9	Colorado	18-Apr	Gunnison	80051	NaN	32.2083	53.189	40.148	24.8145	26.2014	56.2702	79.7321	42.7888	55.0908	42.4928	24.4254	136.555	59.2578	63.5774	51.933	50.7712	64.6206	26.1327	21.0704	29.903	12.0788	72.7434	21.9595	40.1048	26.3388	9.47547	23.4887	20.7278	27.1955	40.5335	26.0987	29.0835	43.0892	68.6238	65.3614	32.629	23.3799	19.541	37.7904	65.3241	22.757	11.9523	35.9752	33.5406
10	Colorado	20-Jul	Montrose	80085	NaN	19.1294	36.4074	24.8245	19.9304	6.34393	31.1139	58.2173	7.3619	30.7196	25.103	14.175	75.1456	39.3487	29.2251	30.3294	15.8075	33.8298	9.61212	7.65788	11.3459	9.11318	65.7117	5.76968	16.4702	9.88673	6.47388	12.794	11.508	23.0396	21.2635	23.2903	28.2528	17.6488	47.7328	50.4915	15.1955	5.85775	4.80991	54.4935	34.6261	7.44168	10.4144	20.3342	35.6282
11	Connecticut	19-Mar	Middlesex	90007	NaN	95.9622	168.293	57.3385	58.3217	67.5401	140.371	81.9503	90.5748	79.3	103.423	76.998	71.5053	107.84	76.6727	78.9547	148.341	189.357	145.1	80.8344	111.17	57.8545	117.322	72.2797	126.556	57.2214	88.7436	95.5686	66.84	41.1519	96.1151	119.868	102.259	63.4172	216.986	45.8559	126.891	97.06	55.652	118.266	69.5633	200.948	52.2417	44.6873	192.45
12	Delaware	19-Dec	Kent	100001	NaN	64.8857	72.0849	73.2973	55.046	101.746	150.608	78.4083	77.6245	140.124	47.3571	113.011	78.9356	91.7536	116.36	73.7581	90.5858	92.8697	100.575	58.1163	99.2641	154.556	100.103	73.4809	75.1414	105.488	115.041	140.501	64.6539	81.1265	80.905	147.651	79.1973	172.533	142.542	81.5741	118.875	59.869	216.698	137.479	49.9145	183.659	35.9646	129.387	105.45
13	Delaware	20-Jan	Kent	100001	NaN	64.8857	72.0849	73.2973	55.046	101.746	150.608	78.4083	77.6245	140.124	47.3571	113.011	78.9356	91.7536	116.36	73.7581	90.5858	92.8697	100.575	58.1163	99.2641	154.556	100.103	73.4809	75.1414	105.488	115.041	140.501	64.6539	81.1265	80.905	147.651	79.1973	172.533	142.542	81.5741	118.875	59.869	216.698	137.479	49.9145	183.659	35.9646	129.387	105.45
14	Flordia	20-Feb	Alachua	120001	NaN	119.629	127.973	20.4069	25.4154	27.6671	41.4957	32.4998	71.4621	157.867	36.3462	74.6403	46.4817	14.5057	73.9899	280.849	164.474	71.8761	147.6	109.292	54.8462	241	73.0665	148.823	26.5934	106.076	164.568	236.419	194.385	263.212	99.1134	215.946	161.106	187.616	316.797	243.848	216.835	256.721	196.179	256.269	279.78	108.478	28.3333	221.001	222.633
15	Flordia	20-Sep	Alachua	120001	NaN	119.629	127.973	20.4069	25.4154	27.6671	41.4957	32.4998	71.4621	157.867	36.3462	74.6403	46.4817	14.5057	73.9899	280.849	164.474	71.8761	147.6	109.292	54.8462	241	73.0665	148.823	26.5934	106.076	164.568	236.419	194.385	263.212	99.1134	215.946	161.106	187.616	316.797	243.848	216.835	256.721	196.179	256.269	279.78	108.478	28.3333	221.001	222.633
16	Flordia	21-Jun	Brevard	120009	NaN	79.4285	106.391	30.0583	8.01458	39.0504	10.4032	84.9994	52.5138	98.618	18.3536	21.6181	63.7855	1.47321	17.133	123.72	90.3792	44.6718	90.663	117.804	139.24	216.244	117.12	130.636	30.9826	42.6506	256.028	209.175	180.859	174.369	176.8	195.104	164.596	257.963	160.303	131.933	104.391	211.795	143.345	189.371	125.618	56.6248	74.5	217.978	147.186
17	Flordia	20-Jul	Broward	120011	NaN	49.1013	86.8863	41.9238	10.6023	100.197	16.6119	72.3779	89.8434	76.9763	56.925	16.538	60.7799	8.78063	35.5922	31.5103	97.6807	54.4823	70.4014	52.6243	84.2578	346.491	117.071	365.133	58.0201	124.164	178.086	271.687	182.412	241.062	344.27	168.225	164.571	227.595	182.258	105.411	194.333	301.244	177.666	162.219	102.619	146.493	62.2447	218.331	192.11
18	Flordia	20-Jul	Broward	120011	NaN	49.1013	86.8863	41.9238	10.6023	100.197	16.6119	72.3779	89.8434	76.9763	56.925	16.538	60.7799	8.78063	35.5922	31.5103	97.6807	54.4823	70.4014	52.6243	84.2578	346.491	117.071	365.133	58.0201	124.164	178.086	271.687	182.412	241.062	344.27	168.225	164.571	227.595	182.258	105.411	194.333	301.244	177.666	162.219	102.619	146.493	62.2447	218.331	192.11
21	Flordia	19-Feb	Collier	120021	NaN	27.571	125.75	29.946	12.7441	56.3398	17.3836	71.375	57.1051	43.33	23.8908	23.4428	50.9273	7.28398	26.4549	20.6776	53.2835	54.9351	59.2801	60.2387	98.1292	256.035	170.277	241.02	31.6537	150.545	205.676	259.316	233.701	238.503	295.005	181.362	286.084	167.242	241.567	222.276	262.491	292.555	163.021	194.487	180.49	196.33	48.8524	168.886	228.556
22	Flordia	21-Jul	Columbia	120023	NaN	104.746	104.732	22.7909	64.2461	34.9337	47.6755	41.6395	113.514	144.83	39.2993	70.4321	72.4555	16.1251	55.154	246.184	102.005	56.1596	168.566	90.1526	40.1621	199.075	62.95	92.5264	22.606	128.126	153.055	153.029	209.437	211.124	159.484	185.631	207.899	165.082	240.095	209.908	174.886	154.631	196.601	305.432	246.143	86.3963	12.0626	171.575	149.168
23	Flordia	21-Dec	Escambia	120033	NaN	64.0388	88.7396	165.148	84.7884	66.9323	193.601	64.1369	114.842	107.325	66.727	60.4134	60.6568	20.9175	126.08	131.054	94.1678	158.714	101.999	235.489	123.953	102.396	85.2364	59.6634	155.339	212.049	157.76	153	171.604	267.984	133.744	145.885	125.564	227.257	236.917	252.219	185.858	197.72	251.01	256.802	286.572	386.951	7.27822	366.299	215.667
24	Flordia	22-Dec	Gilchrist	120041	NaN	136.561	123.1	24.9496	43.4296	35.2131	61.2386	38.2525	98.3879	178.19	36.521	107.574	53.0077	10.6397	83.2196	275.408	140.596	74.3033	131.883	92.6484	36.9407	235.191	51.5768	138.025	24.0064	77.9402	201.929	327.545	149.812	237.917	111.935	331.391	212.186	240.763	284.515	214.184	176.87	263.939	202.968	342.859	197.333	115.084	25.8376	172.531	138.686
25	Flordia	21-Dec	Hardee	120049	NaN	61.0293	93.6796	25.0939	11.147	31.5392	23.1623	50.1189	54.4442	60.7108	18.0342	43.3592	54.6543	0.751132	19.6377	57.4544	70.7957	50.5898	119.167	101.309	49.0924	306.904	86.3248	137.277	23.8001	125.43	160.57	218.633	171.933	197.797	161.022	251.647	213.377	177.08	241.05	160.462	184.616	260.043	209.454	178.005	171.579	94.6532	46.9443	205.327	195.588
26	Flordia	22-Jan	Hardee	120049	NaN	61.0293	93.6796	25.0939	11.147	31.5392	23.1623	50.1189	54.4442	60.7108	18.0342	43.3592	54.6543	0.751132	19.6377	57.4544	70.7957	50.5898	119.167	101.309	49.0924	306.904	86.3248	137.277	23.8001	125.43	160.57	218.633	171.933	197.797	161.022	251.647	213.377	177.08	241.05	160.462	184.616	260.043	209.454	178.005	171.579	94.6532	46.9443	205.327	195.588
27	Flordia	22-Apr	Hendry	120051	NaN	23.0318	132.747	44.5629	12.181	41.4182	21.6849	82.9281	53.2152	34.4135	15.2655	10.6525	40.5205	9.36247	23.0994	23.7013	36.7134	50.4026	57.82	69.012	60.5914	227.119	167.424	176.765	15.0917	128.539	190.847	203.16	161.924	196.741	229.247	157.885	203.293	128.141	207.367	168.252	183.09	266.35	162.844	176.203	125.654	90.1652	22.7009	136.829	225.913
28	Flordia	20-Apr	Hernando	120053	NaN	119.539	100.141	19.9261	19.5347	39.4701	28.3242	37.5839	59.8719	70.2603	20.6716	41.2589	11.2856	0.385291	39.6472	116.908	130.913	85.0179	124.598	124.337	68.503	249.055	73.5553	47.1846	9.41166	104.005	137.008	258.321	167.515	265.205	133.659	296.117	289.279	258.922	337.664	221.475	185.576	246.438	238.646	256.201	207.246	105.702	50.6147	160.648	214.629
29	Flordia	22-Apr	Hernando	120053	NaN	119.539	100.141	19.9261	19.5347	39.4701	28.3242	37.5839	59.8719	70.2603	20.6716	41.2589	11.2856	0.385291	39.6472	116.908	130.913	85.0179	124.598	124.337	68.503	249.055	73.5553	47.1846	9.41166	104.005	137.008	258.321	167.515	265.205	133.659	296.117	289.279	258.922	337.664	221.475	185.576	246.438	238.646	256.201	207.246	105.702	50.6147	160.648	214.629
30	Flordia	19-Dec	Hillsborough	120057	NaN	97.4739	104.299	23.4654	15.5506	33.8094	39.1082	59.1807	51.3521	88.5708	18.1075	22.9312	43.1357	0.385107	27.8264	75.3767	72.0397	60.2745	145.207	97.0849	102.1	277.583	92.7495	52.0533	10.1871	104.703	166.333	254.156	179.635	237.331	156.117	252.196	282.769	179.237	242.424	226.86	245.241	315.628	240.213	172.145	164.331	134.778	44.4139	218.146	187.282
31	Flordia	21-Feb	Indian River	120061	NaN	59.2357	102.737	33.3423	4.24096	43.3062	16.0775	56.2295	49.5422	115.202	15.2045	17.6307	50.3777	1.01664	11.8637	70.7571	111.14	58.4828	95.7662	103.724	101.819	231.539	107.914	185.185	35.9599	28.8908	161.389	127.059	241.492	174.348	291.959	168.139	146.181	316.079	147.783	100.279	117.451	259.679	151.139	193.658	77.1967	95.2428	81.1478	153.254	136.141
32	Flordia	22-Feb	Indian River	120061	NaN	59.2357	102.737	33.3423	4.24096	43.3062	16.0775	56.2295	49.5422	115.202	15.2045	17.6307	50.3777	1.01664	11.8637	70.7571	111.14	58.4828	95.7662	103.724	101.819	231.539	107.914	185.185	35.9599	28.8908	161.389	127.059	241.492	174.348	291.959	168.139	146.181	316.079	147.783	100.279	117.451	259.679	151.139	193.658	77.1967	95.2428	81.1478	153.254	136.141
33	Flordia	22-May	Indian River	120061	NaN	59.2357	102.737	33.3423	4.24096	43.3062	16.0775	56.2295	49.5422	115.202	15.2045	17.6307	50.3777	1.01664	11.8637	70.7571	111.14	58.4828	95.7662	103.724	101.819	231.539	107.914	185.185	35.9599	28.8908	161.389	127.059	241.492	174.348	291.959	168.139	146.181	316.079	147.783	100.279	117.451	259.679	151.139	193.658	77.1967	95.2428	81.1478	153.254	136.141
34	Flordia	22-Jul	Indian River	120061	NaN	59.2357	102.737	33.3423	4.24096	43.3062	16.0775	56.2295	49.5422	115.202	15.2045	17.6307	50.3777	1.01664	11.8637	70.7571	111.14	58.4828	95.7662	103.724	101.819	231.539	107.914	185.185	35.9599	28.8908	161.389	127.059	241.492	174.348	291.959	168.139	146.181	316.079	147.783	100.279	117.451	259.679	151.139	193.658	77.1967	95.2428	81.1478	153.254	136.141
35	Flordia	20-Apr	Lake	120069	NaN	95.5629	92.1327	14.3504	20.2718	27.3881	16.4327	35.0273	62.33	85.7245	21.8238	58.9597	12.6118	2.17621	25.0136	142.059	104.615	72.6033	75.7786	121.835	107.424	242.312	83.1171	94.675	28.0738	139.736	161.507	212.554	188.5	189.89	85.5777	262.052	214.535	200.144	213.483	234.773	166.501	208.312	199.074	197.312	181.151	79.6601	69.254	219.363	182.547
36	Flordia	21-Mar	Lake	120069	NaN	95.5629	92.1327	14.3504	20.2718	27.3881	16.4327	35.0273	62.33	85.7245	21.8238	58.9597	12.6118	2.17621	25.0136	142.059	104.615	72.6033	75.7786	121.835	107.424	242.312	83.1171	94.675	28.0738	139.736	161.507	212.554	188.5	189.89	85.5777	262.052	214.535	200.144	213.483	234.773	166.501	208.312	199.074	197.312	181.151	79.6601	69.254	219.363	182.547
37	Flordia	21-Dec	Lake	120069	NaN	95.5629	92.1327	14.3504	20.2718	27.3881	16.4327	35.0273	62.33	85.7245	21.8238	58.9597	12.6118	2.17621	25.0136	142.059	104.615	72.6033	75.7786	121.835	107.424	242.312	83.1171	94.675	28.0738	139.736	161.507	212.554	188.5	189.89	85.5777	262.052	214.535	200.144	213.483	234.773	166.501	208.312	199.074	197.312	181.151	79.6601	69.254	219.363	182.547
38	Flordia	22-Aug	Lake	120069	NaN	95.5629	92.1327	14.3504	20.2718	27.3881	16.4327	35.0273	62.33	85.7245	21.8238	58.9597	12.6118	2.17621	25.0136	142.059	104.615	72.6033	75.7786	121.835	107.424	242.312	83.1171	94.675	28.0738	139.736	161.507	212.554	188.5	189.89	85.5777	262.052	214.535	200.144	213.483	234.773	166.501	208.312	199.074	197.312	181.151	79.6601	69.254	219.363	182.547
39	Flordia	22-Sep	Lake	120069	NaN	95.5629	92.1327	14.3504	20.2718	27.3881	16.4327	35.0273	62.33	85.7245	21.8238	58.9597	12.6118	2.17621	25.0136	142.059	104.615	72.6033	75.7786	121.835	107.424	242.312	83.1171	94.675	28.0738	139.736	161.507	212.554	188.5	189.89	85.5777	262.052	214.535	200.144	213.483	234.773	166.501	208.312	199.074	197.312	181.151	79.6601	69.254	219.363	182.547
40	Flordia	19-Aug	Lee	120071	NaN	28.6432	137.197	31.8644	11.2879	49.716	19.7555	65.0432	42.8588	47.8372	17.7466	14.6284	32.8448	1.78921	18.3787	11.9163	29.6324	54.5604	60.5291	91.4349	102.337	290.579	164.557	170.121	17.0261	214.713	192.131	207.901	210.538	219.543	298.873	210.746	267.592	165.043	243.858	199.07	221.453	264.537	208.996	207.582	223.77	161.843	41.3503	235.673	168.802
41	Flordia	22-Feb	Lee	120071	NaN	28.6432	137.197	31.8644	11.2879	49.716	19.7555	65.0432	42.8588	47.8372	17.7466	14.6284	32.8448	1.78921	18.3787	11.9163	29.6324	54.5604	60.5291	91.4349	102.337	290.579	164.557	170.121	17.0261	214.713	192.131	207.901	210.538	219.543	298.873	210.746	267.592	165.043	243.858	199.07	221.453	264.537	208.996	207.582	223.77	161.843	41.3503	235.673	168.802
42	Flordia	22-Jul	Lee	120071	NaN	28.6432	137.197	31.8644	11.2879	49.716	19.7555	65.0432	42.8588	47.8372	17.7466	14.6284	32.8448	1.78921	18.3787	11.9163	29.6324	54.5604	60.5291	91.4349	102.337	290.579	164.557	170.121	17.0261	214.713	192.131	207.901	210.538	219.543	298.873	210.746	267.592	165.043	243.858	199.07	221.453	264.537	208.996	207.582	223.77	161.843	41.3503	235.673	168.802
43	Flordia	20-Mar	Leon	120073	NaN	53.4453	98.1502	47.9062	188.641	115.108	126.717	30.6052	136.923	118.22	33.3188	141.265	70.3392	47.3577	49.9512	194.413	95.8563	98.029	126.978	120.494	84.0842	164.014	40.57	85.469	37.7071	81.4922	151.703	120.198	162.547	171.451	170.809	209.57	168.285	183.37	199.673	272.95	242.201	115.598	181.528	170.715	187.862	106.048	11.1422	251.778	204.709
44	Flordia	21-Jan	Leon	120073	NaN	53.4453	98.1502	47.9062	188.641	115.108	126.717	30.6052	136.923	118.22	33.3188	141.265	70.3392	47.3577	49.9512	194.413	95.8563	98.029	126.978	120.494	84.0842	164.014	40.57	85.469	37.7071	81.4922	151.703	120.198	162.547	171.451	170.809	209.57	168.285	183.37	199.673	272.95	242.201	115.598	181.528	170.715	187.862	106.048	11.1422	251.778	204.709
45	Flordia	21-May	Levy	120075	NaN	125.517	102.858	18.7391	36.785	39.3957	37.3038	35.1046	76.6143	153.198	28.4179	108.018	28.9956	6.79901	67.2451	234.607	111.876	79.5897	114.498	97.806	63.2555	218.719	50.1879	123.368	13.1167	92.0945	224.698	271.498	124.96	230.909	81.3641	365.065	250.287	269.348	283.474	238.159	160.444	293.539	189.976	290.151	184.13	106.103	23.1255	173.383	139.292
46	Flordia	22-Jun	Levy	120075	NaN	125.517	102.858	18.7391	36.785	39.3957	37.3038	35.1046	76.6143	153.198	28.4179	108.018	28.9956	6.79901	67.2451	234.607	111.876	79.5897	114.498	97.806	63.2555	218.719	50.1879	123.368	13.1167	92.0945	224.698	271.498	124.96	230.909	81.3641	365.065	250.287	269.348	283.474	238.159	160.444	293.539	189.976	290.151	184.13	106.103	23.1255	173.383	139.292
47	Flordia	22-Nov	Levy	120075	NaN	125.517	102.858	18.7391	36.785	39.3957	37.3038	35.1046	76.6143	153.198	28.4179	108.018	28.9956	6.79901	67.2451	234.607	111.876	79.5897	114.498	97.806	63.2555	218.719	50.1879	123.368	13.1167	92.0945	224.698	271.498	124.96	230.909	81.3641	365.065	250.287	269.348	283.474	238.159	160.444	293.539	189.976	290.151	184.13	106.103	23.1255	173.383	139.292
48	Flordia	21-Aug	Manatee	120081	NaN	65.7008	90.3085	25.8509	15.2051	23.1493	18.2602	48.5607	55.7222	60.3338	19.9902	37.5662	36.284	3.26113	37.8353	61.1883	81.3086	50.9549	153.882	94.5962	59.1816	289.368	90.7358	100.019	16.9964	127.738	139.172	170.104	208.296	205.5	197.938	213.894	272.339	149.723	221.543	166.443	232.603	293.966	196.341	208.157	180.245	146.943	43.6797	215.46	183.955
49	Flordia	22-May	Manatee	120081	NaN	65.7008	90.3085	25.8509	15.2051	23.1493	18.2602	48.5607	55.7222	60.3338	19.9902	37.5662	36.284	3.26113	37.8353	61.1883	81.3086	50.9549	153.882	94.5962	59.1816	289.368	90.7358	100.019	16.9964	127.738	139.172	170.104	208.296	205.5	197.938	213.894	272.339	149.723	221.543	166.443	232.603	293.966	196.341	208.157	180.245	146.943	43.6797	215.46	183.955
50	Flordia	22-Jul	Manatee	120081	NaN	65.7008	90.3085	25.8509	15.2051	23.1493	18.2602	48.5607	55.7222	60.3338	19.9902	37.5662	36.284	3.26113	37.8353	61.1883	81.3086	50.9549	153.882	94.5962	59.1816	289.368	90.7358	100.019	16.9964	127.738	139.172	170.104	208.296	205.5	197.938	213.894	272.339	149.723	221.543	166.443	232.603	293.966	196.341	208.157	180.245	146.943	43.6797	215.46	183.955
51	Flordia	22-Dec	Manatee	120081	NaN	65.7008	90.3085	25.8509	15.2051	23.1493	18.2602	48.5607	55.7222	60.3338	19.9902	37.5662	36.284	3.26113	37.8353	61.1883	81.3086	50.9549	153.882	94.5962	59.1816	289.368	90.7358	100.019	16.9964	127.738	139.172	170.104	208.296	205.5	197.938	213.894	272.339	149.723	221.543	166.443	232.603	293.966	196.341	208.157	180.245	146.943	43.6797	215.46	183.955
52	Flordia	19-Feb	Marion	120083	NaN	114.431	109.215	13.2537	24.5483	28.2023	29.5032	36.4055	68.2875	139.136	22.3664	75.4645	16.1202	4.57742	42.2599	171.795	132.042	85.9901	98.0673	145.017	113.876	259.04	96.4452	96.0358	24.9285	126.811	160.17	201.055	190.09	271.461	107.4	256.969	200.491	231.428	279.551	229.622	180.257	222.09	201.757	233.218	224.581	87.376	53.3566	204.103	228.279
53	Flordia	20-Apr	Marion	120083	NaN	114.431	109.215	13.2537	24.5483	28.2023	29.5032	36.4055	68.2875	139.136	22.3664	75.4645	16.1202	4.57742	42.2599	171.795	132.042	85.9901	98.0673	145.017	113.876	259.04	96.4452	96.0358	24.9285	126.811	160.17	201.055	190.09	271.461	107.4	256.969	200.491	231.428	279.551	229.622	180.257	222.09	201.757	233.218	224.581	87.376	53.3566	204.103	228.279
54	Flordia	21-Apr	Marion	120083	NaN	114.431	109.215	13.2537	24.5483	28.2023	29.5032	36.4055	68.2875	139.136	22.3664	75.4645	16.1202	4.57742	42.2599	171.795	132.042	85.9901	98.0673	145.017	113.876	259.04	96.4452	96.0358	24.9285	126.811	160.17	201.055	190.09	271.461	107.4	256.969	200.491	231.428	279.551	229.622	180.257	222.09	201.757	233.218	224.581	87.376	53.3566	204.103	228.279
55	Flordia	21-May	Marion	120083	NaN	114.431	109.215	13.2537	24.5483	28.2023	29.5032	36.4055	68.2875	139.136	22.3664	75.4645	16.1202	4.57742	42.2599	171.795	132.042	85.9901	98.0673	145.017	113.876	259.04	96.4452	96.0358	24.9285	126.811	160.17	201.055	190.09	271.461	107.4	256.969	200.491	231.428	279.551	229.622	180.257	222.09	201.757	233.218	224.581	87.376	53.3566	204.103	228.279
56	Flordia	21-May	Marion	120083	NaN	114.431	109.215	13.2537	24.5483	28.2023	29.5032	36.4055	68.2875	139.136	22.3664	75.4645	16.1202	4.57742	42.2599	171.795	132.042	85.9901	98.0673	145.017	113.876	259.04	96.4452	96.0358	24.9285	126.811	160.17	201.055	190.09	271.461	107.4	256.969	200.491	231.428	279.551	229.622	180.257	222.09	201.757	233.218	224.581	87.376	53.3566	204.103	228.279
57	Flordia	21-Jun	Marion	120083	NaN	114.431	109.215	13.2537	24.5483	28.2023	29.5032	36.4055	68.2875	139.136	22.3664	75.4645	16.1202	4.57742	42.2599	171.795	132.042	85.9901	98.0673	145.017	113.876	259.04	96.4452	96.0358	24.9285	126.811	160.17	201.055	190.09	271.461	107.4	256.969	200.491	231.428	279.551	229.622	180.257	222.09	201.757	233.218	224.581	87.376	53.3566	204.103	228.279
58	Flordia	21-Nov	Marion	120083	NaN	114.431	109.215	13.2537	24.5483	28.2023	29.5032	36.4055	68.2875	139.136	22.3664	75.4645	16.1202	4.57742	42.2599	171.795	132.042	85.9901	98.0673	145.017	113.876	259.04	96.4452	96.0358	24.9285	126.811	160.17	201.055	190.09	271.461	107.4	256.969	200.491	231.428	279.551	229.622	180.257	222.09	201.757	233.218	224.581	87.376	53.3566	204.103	228.279
59	Flordia	21-Dec	Marion	120083	NaN	114.431	109.215	13.2537	24.5483	28.2023	29.5032	36.4055	68.2875	139.136	22.3664	75.4645	16.1202	4.57742	42.2599	171.795	132.042	85.9901	98.0673	145.017	113.876	259.04	96.4452	96.0358	24.9285	126.811	160.17	201.055	190.09	271.461	107.4	256.969	200.491	231.428	279.551	229.622	180.257	222.09	201.757	233.218	224.581	87.376	53.3566	204.103	228.279
60	Flordia	22-Apr	Marion	120083	NaN	114.431	109.215	13.2537	24.5483	28.2023	29.5032	36.4055	68.2875	139.136	22.3664	75.4645	16.1202	4.57742	42.2599	171.795	132.042	85.9901	98.0673	145.017	113.876	259.04	96.4452	96.0358	24.9285	126.811	160.17	201.055	190.09	271.461	107.4	256.969	200.491	231.428	279.551	229.622	180.257	222.09	201.757	233.218	224.581	87.376	53.3566	204.103	228.279
61	Flordia	22-Dec	Marion	120083	NaN	114.431	109.215	13.2537	24.5483	28.2023	29.5032	36.4055	68.2875	139.136	22.3664	75.4645	16.1202	4.57742	42.2599	171.795	132.042	85.9901	98.0673	145.017	113.876	259.04	96.4452	96.0358	24.9285	126.811	160.17	201.055	190.09	271.461	107.4	256.969	200.491	231.428	279.551	229.622	180.257	222.09	201.757	233.218	224.581	87.376	53.3566	204.103	228.279
62	Flordia	21-Feb	Martin	120085	NaN	64.7267	112.95	45.7575	5.14259	53.2233	10.2935	53.1079	54.1526	74.5771	23.0305	13.8431	61.4223	2.56255	14.2166	62.0612	103.507	58.89	129.626	69.5591	86.1761	378.726	125.829	264.063	14.7586	52.9372	150.299	185.608	277.899	209.545	282.706	119.417	137.586	227.411	154.989	94.4157	135.798	324.81	176.081	253.36	77.6856	90.5122	86.1156	155.997	142.184
63	Flordia	21-Mar	Martin	120085	NaN	64.7267	112.95	45.7575	5.14259	53.2233	10.2935	53.1079	54.1526	74.5771	23.0305	13.8431	61.4223	2.56255	14.2166	62.0612	103.507	58.89	129.626	69.5591	86.1761	378.726	125.829	264.063	14.7586	52.9372	150.299	185.608	277.899	209.545	282.706	119.417	137.586	227.411	154.989	94.4157	135.798	324.81	176.081	253.36	77.6856	90.5122	86.1156	155.997	142.184
64	Flordia	21-May	Nassau	120089	NaN	90.0567	99.6138	12.4421	52.1895	37.1093	37.9846	46.9015	104.711	176.21	49.1974	56.7461	57.817	51.8067	74.0607	214.357	109.687	69.3164	158.916	109.361	96.8907	166.799	61.5455	70.0891	22.6256	103.03	186.958	123.842	230.9	185.775	78.8439	182.185	126.014	133.241	232.496	210.535	155.011	179.402	259.156	228.218	200.651	67.8336	47.9656	163.991	133.228
65	Flordia	22-Feb	Nassau	120089	NaN	90.0567	99.6138	12.4421	52.1895	37.1093	37.9846	46.9015	104.711	176.21	49.1974	56.7461	57.817	51.8067	74.0607	214.357	109.687	69.3164	158.916	109.361	96.8907	166.799	61.5455	70.0891	22.6256	103.03	186.958	123.842	230.9	185.775	78.8439	182.185	126.014	133.241	232.496	210.535	155.011	179.402	259.156	228.218	200.651	67.8336	47.9656	163.991	133.228
66	Flordia	22-Aug	Nassau	120089	NaN	90.0567	99.6138	12.4421	52.1895	37.1093	37.9846	46.9015	104.711	176.21	49.1974	56.7461	57.817	51.8067	74.0607	214.357	109.687	69.3164	158.916	109.361	96.8907	166.799	61.5455	70.0891	22.6256	103.03	186.958	123.842	230.9	185.775	78.8439	182.185	126.014	133.241	232.496	210.535	155.011	179.402	259.156	228.218	200.651	67.8336	47.9656	163.991	133.228
67	Flordia	21-May	Okaloosa	120091	NaN	48.1934	101.59	143.986	110.214	110.683	204.305	40.6545	166.304	111.279	34.2378	61.9524	55.6083	26.2855	136.784	141.096	97.1622	164.606	93.33	241.711	104.398	174.892	70.34	96.2318	140.141	185.034	95.7321	174.745	181.003	231.164	83.476	171.563	107.502	238.482	238.666	226.68	211.904	216.063	220.444	207.92	206.593	202.674	1.68481	381.652	206.715
68	Flordia	21-May	Okaloosa	120091	NaN	48.1934	101.59	143.986	110.214	110.683	204.305	40.6545	166.304	111.279	34.2378	61.9524	55.6083	26.2855	136.784	141.096	97.1622	164.606	93.33	241.711	104.398	174.892	70.34	96.2318	140.141	185.034	95.7321	174.745	181.003	231.164	83.476	171.563	107.502	238.482	238.666	226.68	211.904	216.063	220.444	207.92	206.593	202.674	1.68481	381.652	206.715
69	Flordia	20-Mar	Orange	120095	NaN	68.094	92.3652	19.2018	12.4142	29.2462	10.1455	51.4484	50.7727	77.2193	19.3207	38.1992	28.175	3.89502	22.453	136.309	85.7741	52.3493	65.1665	126.965	126.3	224.143	97.4583	107.272	20.6567	85.6775	222.771	243.042	209.511	178.993	108.58	235.538	179.642	203.556	174.367	163.414	171.375	219.903	192.489	191.12	187.673	71.2138	69.6387	246.135	181.997
70	Flordia	22-Mar	Orange	120095	NaN	68.094	92.3652	19.2018	12.4142	29.2462	10.1455	51.4484	50.7727	77.2193	19.3207	38.1992	28.175	3.89502	22.453	136.309	85.7741	52.3493	65.1665	126.965	126.3	224.143	97.4583	107.272	20.6567	85.6775	222.771	243.042	209.511	178.993	108.58	235.538	179.642	203.556	174.367	163.414	171.375	219.903	192.489	191.12	187.673	71.2138	69.6387	246.135	181.997
71	Flordia	22-Jul	Orange	120095	NaN	68.094	92.3652	19.2018	12.4142	29.2462	10.1455	51.4484	50.7727	77.2193	19.3207	38.1992	28.175	3.89502	22.453	136.309	85.7741	52.3493	65.1665	126.965	126.3	224.143	97.4583	107.272	20.6567	85.6775	222.771	243.042	209.511	178.993	108.58	235.538	179.642	203.556	174.367	163.414	171.375	219.903	192.489	191.12	187.673	71.2138	69.6387	246.135	181.997
72	Flordia	21-Jun	Osceola	120097	NaN	60.2196	90.8504	21.2849	6.23043	37.8441	15.7174	69.713	47.8655	88.8238	16.8438	20.8608	46.0461	2.21931	14.7762	109.787	76.8637	47.7267	87.8217	116.874	121.295	229.022	94.4647	110.376	24.7042	82.0174	244.198	197.4	212.744	189.948	161.745	288.778	199.756	238.866	168.769	126.91	137.556	239.266	186.773	148.521	172.945	74.8985	69.4016	202.758	125.941
73	Flordia	22-Apr	Osceola	120097	NaN	60.2196	90.8504	21.2849	6.23043	37.8441	15.7174	69.713	47.8655	88.8238	16.8438	20.8608	46.0461	2.21931	14.7762	109.787	76.8637	47.7267	87.8217	116.874	121.295	229.022	94.4647	110.376	24.7042	82.0174	244.198	197.4	212.744	189.948	161.745	288.778	199.756	238.866	168.769	126.91	137.556	239.266	186.773	148.521	172.945	74.8985	69.4016	202.758	125.941
74	Flordia	22-Aug	Osceola	120097	NaN	60.2196	90.8504	21.2849	6.23043	37.8441	15.7174	69.713	47.8655	88.8238	16.8438	20.8608	46.0461	2.21931	14.7762	109.787	76.8637	47.7267	87.8217	116.874	121.295	229.022	94.4647	110.376	24.7042	82.0174	244.198	197.4	212.744	189.948	161.745	288.778	199.756	238.866	168.769	126.91	137.556	239.266	186.773	148.521	172.945	74.8985	69.4016	202.758	125.941
75	Flordia	21-Mar	Palm Beach	120099	NaN	66.9854	111.34	54.9894	8.68302	67.3605	12.1779	99.9256	87.9128	64.4403	44.5044	12.9049	59.0163	10.2406	28.4391	40.6093	135.301	39.6353	65.9476	56.9483	88.2194	332.863	164.506	285.224	28.6958	90.0322	178.088	213.397	196.463	200.03	256.232	156.308	133.355	224.056	165.429	97.3184	154.275	285.129	167.913	207.63	86.6725	97.1789	48.7524	189.009	179.811
76	Flordia	22-Jan	Palm Beach	120099	NaN	66.9854	111.34	54.9894	8.68302	67.3605	12.1779	99.9256	87.9128	64.4403	44.5044	12.9049	59.0163	10.2406	28.4391	40.6093	135.301	39.6353	65.9476	56.9483	88.2194	332.863	164.506	285.224	28.6958	90.0322	178.088	213.397	196.463	200.03	256.232	156.308	133.355	224.056	165.429	97.3184	154.275	285.129	167.913	207.63	86.6725	97.1789	48.7524	189.009	179.811
77	Flordia	22-Feb	Palm Beach	120099	NaN	66.9854	111.34	54.9894	8.68302	67.3605	12.1779	99.9256	87.9128	64.4403	44.5044	12.9049	59.0163	10.2406	28.4391	40.6093	135.301	39.6353	65.9476	56.9483	88.2194	332.863	164.506	285.224	28.6958	90.0322	178.088	213.397	196.463	200.03	256.232	156.308	133.355	224.056	165.429	97.3184	154.275	285.129	167.913	207.63	86.6725	97.1789	48.7524	189.009	179.811
78	Flordia	22-May	Palm Beach	120099	NaN	66.9854	111.34	54.9894	8.68302	67.3605	12.1779	99.9256	87.9128	64.4403	44.5044	12.9049	59.0163	10.2406	28.4391	40.6093	135.301	39.6353	65.9476	56.9483	88.2194	332.863	164.506	285.224	28.6958	90.0322	178.088	213.397	196.463	200.03	256.232	156.308	133.355	224.056	165.429	97.3184	154.275	285.129	167.913	207.63	86.6725	97.1789	48.7524	189.009	179.811
79	Flordia	22-May	Palm Beach	120099	NaN	66.9854	111.34	54.9894	8.68302	67.3605	12.1779	99.9256	87.9128	64.4403	44.5044	12.9049	59.0163	10.2406	28.4391	40.6093	135.301	39.6353	65.9476	56.9483	88.2194	332.863	164.506	285.224	28.6958	90.0322	178.088	213.397	196.463	200.03	256.232	156.308	133.355	224.056	165.429	97.3184	154.275	285.129	167.913	207.63	86.6725	97.1789	48.7524	189.009	179.811
80	Flordia	22-May	Palm Beach	120099	NaN	66.9854	111.34	54.9894	8.68302	67.3605	12.1779	99.9256	87.9128	64.4403	44.5044	12.9049	59.0163	10.2406	28.4391	40.6093	135.301	39.6353	65.9476	56.9483	88.2194	332.863	164.506	285.224	28.6958	90.0322	178.088	213.397	196.463	200.03	256.232	156.308	133.355	224.056	165.429	97.3184	154.275	285.129	167.913	207.63	86.6725	97.1789	48.7524	189.009	179.811
83	Flordia	21-Apr	Pasco	120101	NaN	106.707	98.9186	23.4198	15.1868	38.2185	32.1913	46.9036	59.2854	81.2174	18.1044	29.1555	27.3263	0.225394	36.3066	88.6563	102.663	77.1816	148.156	108.293	79.4757	254.166	76.3468	48.9632	7.18716	86.6437	145.048	287.636	192.444	256.839	137.408	273.778	266.359	206.62	281.895	235.751	233.664	267.069	238.338	211.406	207.229	110.993	53.8349	194.316	189.824
84	Flordia	22-Jan	Pasco	120101	NaN	106.707	98.9186	23.4198	15.1868	38.2185	32.1913	46.9036	59.2854	81.2174	18.1044	29.1555	27.3263	0.225394	36.3066	88.6563	102.663	77.1816	148.156	108.293	79.4757	254.166	76.3468	48.9632	7.18716	86.6437	145.048	287.636	192.444	256.839	137.408	273.778	266.359	206.62	281.895	235.751	233.664	267.069	238.338	211.406	207.229	110.993	53.8349	194.316	189.824
85	Flordia	21-Feb	Polk	120105	NaN	61.7289	86.7803	17.7002	8.51673	40.6262	33.0733	56.7324	45.9652	96.3043	18.7329	29.2695	49.0943	1.61083	11.0103	79.4967	71.9136	52.1825	97.8283	90.1977	75.1676	267.98	76.7764	94.9383	16.4461	117.573	184.307	256.926	200.423	181.85	151.892	324.157	268.524	213.584	231.145	152.093	176.985	278.042	257.094	127.88	189.876	112.065	70.3283	233.982	157.954
86	Flordia	22-Jan	Polk	120105	NaN	61.7289	86.7803	17.7002	8.51673	40.6262	33.0733	56.7324	45.9652	96.3043	18.7329	29.2695	49.0943	1.61083	11.0103	79.4967	71.9136	52.1825	97.8283	90.1977	75.1676	267.98	76.7764	94.9383	16.4461	117.573	184.307	256.926	200.423	181.85	151.892	324.157	268.524	213.584	231.145	152.093	176.985	278.042	257.094	127.88	189.876	112.065	70.3283	233.982	157.954
88	Flordia	22-Mar	St. Johns	120109	NaN	130.576	100.685	14.3758	25.8538	24.6531	38.0274	47.7257	91.8873	165.67	44.2068	41.3176	55.8344	34.3174	48.055	204.317	121.536	92.0658	138.011	128.896	103.491	223.237	65.8495	113.566	26.4912	77.0882	155.27	162.936	239.4	179.139	82.8898	153.174	155.499	143.015	240.05	226.259	203.973	131.717	236.476	211.265	187.567	64.2747	74.2609	175.045	143.382
89	Flordia	20-Mar	St. Lucie	120111	NaN	59.9057	112.666	38.0823	3.92471	52.3867	13.1109	37.1532	44.8697	97.2997	17.7761	21.067	55.7147	0.787896	14.3661	74.7706	101.424	65.7773	113.677	89.1029	81.5461	300.191	118.683	230.961	21.0874	37.9875	145.51	152.945	296.588	193.343	321.748	134.575	156.85	265.112	154.363	107.045	141.332	281.235	175.537	218.328	84.1796	99.1015	95.3	144.62	161.164
90	Flordia	20-Apr	St. Lucie	120111	NaN	59.9057	112.666	38.0823	3.92471	52.3867	13.1109	37.1532	44.8697	97.2997	17.7761	21.067	55.7147	0.787896	14.3661	74.7706	101.424	65.7773	113.677	89.1029	81.5461	300.191	118.683	230.961	21.0874	37.9875	145.51	152.945	296.588	193.343	321.748	134.575	156.85	265.112	154.363	107.045	141.332	281.235	175.537	218.328	84.1796	99.1015	95.3	144.62	161.164
91	Flordia	22-Apr	St. Lucie	120111	NaN	59.9057	112.666	38.0823	3.92471	52.3867	13.1109	37.1532	44.8697	97.2997	17.7761	21.067	55.7147	0.787896	14.3661	74.7706	101.424	65.7773	113.677	89.1029	81.5461	300.191	118.683	230.961	21.0874	37.9875	145.51	152.945	296.588	193.343	321.748	134.575	156.85	265.112	154.363	107.045	141.332	281.235	175.537	218.328	84.1796	99.1015	95.3	144.62	161.164
92	Flordia	22-May	St. Lucie	120111	NaN	59.9057	112.666	38.0823	3.92471	52.3867	13.1109	37.1532	44.8697	97.2997	17.7761	21.067	55.7147	0.787896	14.3661	74.7706	101.424	65.7773	113.677	89.1029	81.5461	300.191	118.683	230.961	21.0874	37.9875	145.51	152.945	296.588	193.343	321.748	134.575	156.85	265.112	154.363	107.045	141.332	281.235	175.537	218.328	84.1796	99.1015	95.3	144.62	161.164
93	Flordia	21-Apr	Santa Rosa	120113	NaN	47.0612	93.9996	178.485	98.4603	86.8111	176.732	52.3073	130.032	104.437	58.0463	51.964	55.7573	17.6697	136.015	122.925	87.3921	150.825	105.347	239.134	116.576	128.135	79.777	75.7588	163.96	206.834	133.624	125.605	157.942	261.639	116.511	126.795	104.462	214.2	243.439	214.117	191.675	206	256.874	242.931	250.756	304.617	2.73041	380.603	197.73
94	Flordia	22-Jun	Santa Rosa	120113	NaN	47.0612	93.9996	178.485	98.4603	86.8111	176.732	52.3073	130.032	104.437	58.0463	51.964	55.7573	17.6697	136.015	122.925	87.3921	150.825	105.347	239.134	116.576	128.135	79.777	75.7588	163.96	206.834	133.624	125.605	157.942	261.639	116.511	126.795	104.462	214.2	243.439	214.117	191.675	206	256.874	242.931	250.756	304.617	2.73041	380.603	197.73
96	Flordia	22-Mar	Seminole	120117	NaN	69.0741	86.7311	16.8076	17.7795	31.192	10.2539	52.8241	59.4117	84.0435	23.0118	46.7832	27.2828	4.3319	20.7995	140.505	106.781	63.8018	67.6981	122.943	123.912	232.301	86.9081	115.577	28.8553	89.6996	194.676	249.913	186.947	171.03	104.087	199.949	191.715	186.38	186.914	164.189	155.141	205.417	196.655	223.992	195.609	69.8098	84.7022	259.209	219.391
97	Flordia	20-Apr	Sumter	120119	NaN	115.918	101.477	13.9924	22.2427	32.888	25.459	33.8428	59.7727	86.1768	20.7751	52.3657	6.99867	1.09711	31.2025	142.48	117.938	81.1355	96.7114	132.256	99.1837	243.401	88.0713	62.5237	18.1755	150.481	137.288	224.265	161.476	253.328	92.7849	277.54	253.437	270.136	301.456	263.347	162.308	253.705	195.724	235.349	197.791	92.2971	48.2371	173.476	231.522
98	Flordia	21-Apr	Sumter	120119	NaN	115.918	101.477	13.9924	22.2427	32.888	25.459	33.8428	59.7727	86.1768	20.7751	52.3657	6.99867	1.09711	31.2025	142.48	117.938	81.1355	96.7114	132.256	99.1837	243.401	88.0713	62.5237	18.1755	150.481	137.288	224.265	161.476	253.328	92.7849	277.54	253.437	270.136	301.456	263.347	162.308	253.705	195.724	235.349	197.791	92.2971	48.2371	173.476	231.522
99	Flordia	21-Jun	Suwannee	120121	NaN	111.157	102.041	28.2868	70.4434	52.3532	60.2634	40.9315	135.196	165.249	40.0202	95.7517	66.4647	5.9021	48.1451	283.47	131.428	65.7499	178.177	106.502	33.978	177.057	52.5653	70.4297	20.8539	91.0787	180.5	213.605	207.534	227.238	166.742	238.823	176.454	164.697	256.418	154.801	180.917	173.135	177.871	309.826	201.96	90.2167	18.5701	171.891	109.93
100	Flordia	22-May	Volusia	120127	NaN	116.801	97.2325	12.5461	17.9133	30.03	15.8874	41.4648	68.6822	102.068	27.8001	51.4353	26.2558	3.64388	24.2303	141.769	118.423	84.6211	83.4135	123.564	109.508	250.082	70.8643	104.795	31.6889	89.7883	178.48	236.71	166.351	158.251	89.9996	198.078	216.661	208.586	194.071	169.391	170.844	180.58	196.679	223.26	190.73	72.6835	96.7002	254.52	165.124
102	Georgia	22-Jan	Bibb	130021	NaN	56.615	149.404	115.398	103.449	96.6511	93.5658	39.8152	250.647	104.747	58.0693	72.5045	56.8942	156.475	146.753	105.706	128.728	77.78	219.528	51.542	141.759	170.689	46.44	37.7675	51.3159	79.8262	87.3139	103.888	67.8847	124.106	106.21	152.797	90.1686	75.708	175.774	142.612	74.6452	146.266	137.047	134.268	159.871	38.3405	2.77252	208.477	105.545
103	Georgia	21-Sep	Brantley	130025	NaN	69.8205	77.5483	45.8516	114.121	63.6133	27.9963	34.5181	94.4405	167.373	33.7018	68.0316	42.9465	91.9161	109.289	139.171	85.9707	107.139	160.394	86.508	56.0474	218.072	65.3824	78.9427	15.957	103.187	142.43	161.565	146.122	175.009	121.546	258.522	115.036	93.8003	237.465	175.515	158.661	152.109	235.845	223.524	141.264	72.5574	39.2286	137.414	206.545
104	Georgia	22-Dec	Brantley	130025	NaN	69.8205	77.5483	45.8516	114.121	63.6133	27.9963	34.5181	94.4405	167.373	33.7018	68.0316	42.9465	91.9161	109.289	139.171	85.9707	107.139	160.394	86.508	56.0474	218.072	65.3824	78.9427	15.957	103.187	142.43	161.565	146.122	175.009	121.546	258.522	115.036	93.8003	237.465	175.515	158.661	152.109	235.845	223.524	141.264	72.5574	39.2286	137.414	206.545
105	Georgia	21-Feb	Cherokee	130053	NaN	49.1266	147.093	190.197	117.034	91.53	93.8063	39.4879	237.922	116.468	110.063	76.1354	72.3551	139.249	117.323	108.295	111.511	107.86	247.132	98.7882	126.968	184.489	71.4012	47.3939	90.7497	94.7479	144.924	146.16	116.868	113.518	40.2354	133.963	118.693	93.693	168.154	110.182	175.055	98.1642	140.848	166.362	172.594	92.1519	39.424	202.441	126.656
106	Georgia	21-Apr	Cherokee	130053	NaN	49.1266	147.093	190.197	117.034	91.53	93.8063	39.4879	237.922	116.468	110.063	76.1354	72.3551	139.249	117.323	108.295	111.511	107.86	247.132	98.7882	126.968	184.489	71.4012	47.3939	90.7497	94.7479	144.924	146.16	116.868	113.518	40.2354	133.963	118.693	93.693	168.154	110.182	175.055	98.1642	140.848	166.362	172.594	92.1519	39.424	202.441	126.656
107	Georgia	21-Sep	Cherokee	130053	NaN	49.1266	147.093	190.197	117.034	91.53	93.8063	39.4879	237.922	116.468	110.063	76.1354	72.3551	139.249	117.323	108.295	111.511	107.86	247.132	98.7882	126.968	184.489	71.4012	47.3939	90.7497	94.7479	144.924	146.16	116.868	113.518	40.2354	133.963	118.693	93.693	168.154	110.182	175.055	98.1642	140.848	166.362	172.594	92.1519	39.424	202.441	126.656
108	Georgia	22-Oct	Clarke	130059	NaN	121.033	146.002	192.058	124.161	91.1569	137.129	107.594	294.776	84.4575	106.804	91.215	63.2712	136.971	100.193	148.239	139.566	93.7132	126.333	76.3269	80.7856	248.681	52.7325	124.981	112.359	61.9368	169.413	195.741	77.5769	94.0537	51.0025	122.801	70.5562	54.553	162.946	147.888	130.808	207.971	252.713	158.092	89.3056	50.0556	31.7325	155.796	64.6968
109	Georgia	22-Jun	clayton	130063	NaN	93.9773	170.33	228.786	94.2986	91.0932	140.796	102.647	294.211	90.3046	137.968	120.983	67.3568	172.277	88.7437	155.903	144.352	178.289	150.135	85.8085	124.893	127.293	51.839	91.5214	118.118	62.9164	116.781	195.07	91.1873	143.327	95.2604	176.302	45.9299	81.3149	156.061	169.789	165.599	48.245	189.921	174.822	150.515	47.2231	28.8332	172.695	88.9664
110	Georgia	20-Dec	Cobb	130067	NaN	64.2086	153.371	204.408	107.866	87.4462	162.941	164.724	288.484	105.594	148.523	133.463	77.7113	169.095	123.579	153.987	112.314	142.572	153.274	77.1412	106.694	124.842	61.4522	66.174	169.733	74.8936	149.11	121.318	98.594	122.4	74.8825	136.411	83.2288	75.5128	168.948	178.358	121.164	82.8275	170.848	162.568	91.8886	67.5634	27.3992	164.424	111.106
111	Georgia	21-Dec	Cobb	130067	NaN	64.2086	153.371	204.408	107.866	87.4462	162.941	164.724	288.484	105.594	148.523	133.463	77.7113	169.095	123.579	153.987	112.314	142.572	153.274	77.1412	106.694	124.842	61.4522	66.174	169.733	74.8936	149.11	121.318	98.594	122.4	74.8825	136.411	83.2288	75.5128	168.948	178.358	121.164	82.8275	170.848	162.568	91.8886	67.5634	27.3992	164.424	111.106
112	Georgia	21-Aug	Coweta	130077	NaN	98.7123	172.004	217.486	87.7648	95.7488	136.431	106.978	292.398	95.6009	123.338	122.938	73.2731	177.463	96.9935	172.148	121.855	170.464	158.881	84.0496	126.703	150.54	67.9391	92.474	118.494	91.5907	145.491	201.414	89.7052	170.161	109.647	131.433	48.3121	105.151	164.783	160.581	153.416	62.5365	174.486	170.541	126.462	54.181	30.0349	159.605	118.118
113	Georgia	21-Jun	Effingham	130103	NaN	55.5743	71.1535	60.4384	96.3367	103.569	48.0393	28.2086	176.542	159.416	31.5777	43.0776	36.0963	115.101	126.284	51.2288	92.0838	57.9816	219.267	62.4962	42.5259	194.297	51.1775	80.066	38.0722	71.883	106.751	266.606	109.622	189.627	78.1108	209.856	103.854	115.331	222.525	149.279	113.67	114.005	144.276	116.276	223.895	68.8691	36.8371	152.287	183.63
114	Georgia	21-Feb	Elbert	130105	NaN	115.123	118.462	159.999	102.534	88.5527	97.6768	101.963	267.801	110.593	93.6379	102.737	72.8485	137.696	75.989	125.212	111.737	62.0122	136.513	63.8228	90.4023	197.614	63.6885	122.276	97.6423	87.7266	87.876	155.84	91.8785	119.612	39.9034	131.194	65.6478	111.611	173.483	137.327	145.971	120.586	154.242	104.233	70.6538	51.1191	16.8585	179.061	95.3163
115	Georgia	21-Apr	Fayette	130113	NaN	99.7417	171.635	223.873	87.7269	92.6991	133.131	90.4487	294.944	88.7255	132.321	117.343	67.6678	172.589	89.2273	159.284	137.204	178.848	140.949	79.5921	127.869	134.519	59.4425	88.4233	110.259	70.1694	127.594	209.486	86.526	167.002	106.163	162.399	46.3055	85.5424	142.336	156.404	154.212	48.8798	194.872	153.846	136.411	45.0236	30.1978	169.012	91.6454
116	Georgia	22-Mar	Forsyth	130117	NaN	75.9523	162.745	177.517	87.8816	93.5951	204.038	236.218	291.638	124.833	178.79	121.745	106.512	193.399	122.349	153.559	144.717	152.684	178.678	95.0407	79.7374	147.305	77.0597	99.4456	132.391	104.977	147.895	167.389	116.644	110.582	80.3788	118.569	124.888	67.4142	131.477	246.727	164.049	89.8434	185.897	149.391	100.949	40.7737	8.5385	177.754	169.667
117	Georgia	20-Dec	Franklin	130119	NaN	90.2753	133.23	160.621	99.8497	101.659	92.3847	179.331	269.186	97.0739	106.549	116.47	59.4871	156.111	90.1208	147.924	124.317	132.269	125.994	64.0828	78.7789	198.85	42.735	144.752	108.972	86.0855	101.916	176.368	63.5389	132.234	49.6961	111.95	69.3177	89.9047	154.419	126.456	138.913	100.879	179.951	112.268	88.838	68.1823	8.56798	151.414	95.7753
118	Georgia	21-Apr	Franklin	130119	NaN	90.2753	133.23	160.621	99.8497	101.659	92.3847	179.331	269.186	97.0739	106.549	116.47	59.4871	156.111	90.1208	147.924	124.317	132.269	125.994	64.0828	78.7789	198.85	42.735	144.752	108.972	86.0855	101.916	176.368	63.5389	132.234	49.6961	111.95	69.3177	89.9047	154.419	126.456	138.913	100.879	179.951	112.268	88.838	68.1823	8.56798	151.414	95.7753
119	Georgia	22-Jan	Glynn	130127	NaN	82.4455	62.9252	41.1689	74.3674	53.0704	25.6436	33.171	86.0864	140.226	38.988	51.6548	45.7134	85.1314	90.0529	174.751	95.9968	78.3639	170.776	90.6476	49.5054	136.912	62.3035	80.0955	20.3532	79.311	160.36	158.925	162.58	145.05	108.961	188.676	89.6992	78.5648	235.039	174.987	95.0755	191.602	216.936	222.096	180.646	81.9623	52.0315	202.379	150.043
120	Georgia	21-Oct	Gordon	130129	NaN	40.8243	159.674	157.457	79.7432	93.0021	201.981	246.566	286.236	122.268	219.664	138.037	135.924	180.315	262.051	144.875	119.718	104.415	169.707	76.58	99.57	102.466	67.4858	87.3846	114.034	80.8373	136.281	118.193	89.4067	171.878	45.2834	103.747	76.4565	65.3768	133.016	106.158	176.916	100.658	153.105	230.683	124.756	143.754	20.1734	144.086	165.784
121	Georgia	21-Mar	Gwinnett	130135	NaN	72.31	151.306	195.233	96.5886	95.6338	162.758	176.947	275.201	108.556	153.341	127.109	85.4151	176.44	127.332	157.991	128.917	162.101	148.866	76.8106	86.0969	164.105	72.9185	96.0886	149.855	83.0363	149.756	153.029	114.789	113.615	57.2906	142.662	97.8344	95.1155	149.451	230.565	151.861	91.957	181.399	162.278	115.697	42.3589	19.34	178.56	118.225
122	Georgia	22-Jan	habersham	130137	NaN	101.688	179.648	208.662	108.534	115.85	191.957	270.287	340.667	129.137	196.097	172.142	117.09	171.626	192.569	151.497	178.644	204.944	181.652	115.439	84.5703	341.114	71.1538	170.046	101.794	139.051	151.275	173.883	113.484	139.73	60.76	129.356	121.8	95.7719	197.969	124.968	201.953	94.1902	219.471	190.944	127.921	79.3598	10.1656	165.089	178.449
123	Georgia	22-Jul	Hall	130139	NaN	72.7982	155.258	187.738	98.6315	105.902	178.421	223.639	306.814	117.135	176.237	127.179	93.7942	184.497	138.308	167.79	150.823	161.19	156.368	94.7843	79.1323	229.615	80.3007	131.032	134.879	108.157	143.453	174.993	130.171	125.065	54.8025	89.1762	91.8208	82.2905	159.24	192.734	177.401	78.7677	173.636	184.493	103.976	52.8138	8.49281	182.246	148.06
124	Georgia	21-Jul	Hart	130147	NaN	105.584	134.631	172.243	106.314	86.2227	103.159	150.691	272.006	102.749	87.4387	119.688	74.0637	150.526	79.6844	130.124	112.448	80.9293	130.159	66.4655	96.5435	214.567	48.1173	182.109	90.9516	77.3516	73.7876	147.054	75.261	124.251	45.8274	144.628	76.3374	127.408	142.877	114	120.156	124.791	162.886	101.621	75.4911	52.5755	10.1776	161.265	92.7103
125	Georgia	21-May	Henry	130151	NaN	98.7273	162.939	221.82	88.7655	98.543	123.136	84.7036	286.796	82.7965	136.444	114.391	69.9556	159.041	77.5013	137.205	135.704	161.886	159.031	88.186	119.508	122.811	39.8347	72.3018	90.722	59.1612	117.573	174.449	80.3659	150.358	77.3802	134.93	53.7407	77.4194	135.956	179.593	154.852	49.9282	175.557	168.354	138.637	49.6056	18.3255	182.538	94.5337
126	Georgia	22-Aug	Henry	130151	NaN	98.7273	162.939	221.82	88.7655	98.543	123.136	84.7036	286.796	82.7965	136.444	114.391	69.9556	159.041	77.5013	137.205	135.704	161.886	159.031	88.186	119.508	122.811	39.8347	72.3018	90.722	59.1612	117.573	174.449	80.3659	150.358	77.3802	134.93	53.7407	77.4194	135.956	179.593	154.852	49.9282	175.557	168.354	138.637	49.6056	18.3255	182.538	94.5337
127	Georgia	20-Dec	Jefferson	130163	NaN	58.3453	141.787	99.2566	123.276	94.1014	54.5355	27.0526	260.904	186.552	53.9748	87.1145	55.0341	130.069	90.3091	71.3961	81.4371	104.138	192.534	53.8241	120.752	240.291	81.6465	72.5204	98.2676	101.813	95.9616	148.143	66.634	159.077	59.4799	111.819	64.7951	94.2854	156.139	116.038	78.3563	167.095	171.467	87.5844	139.906	71.2521	5.9252	182.069	119.525
128	Georgia	21-Aug	Johnson	130167	NaN	58.5198	145.464	91.8816	122.899	104.845	61.536	22.6033	267.259	168.359	63.0116	92.809	57.6009	129.934	97.7071	71.1801	82.416	104.612	238.664	61.1095	109.725	206.698	65.3945	59.7192	83.4204	109.696	118.444	131.857	69.2022	167.003	57.911	147.484	60.0291	88.8891	174.158	129.679	89.59	142.675	210.989	115.326	171.457	49.8149	10.4147	180.195	157.623
129	Georgia	21-Jul	Laurens	130175	NaN	63.2152	135.163	94.2496	139.761	113.624	74.8758	20.1175	239.726	179.353	60.309	87.0994	58.6382	145.034	111.133	71.809	79.7686	79.2217	282.253	69.8432	104.485	160.559	47.1041	61.5716	74.8723	100.522	122.302	117.136	71.4801	162.313	67.0783	188.483	85.4866	110.843	202.174	127.401	154.757	107.714	217.157	124.647	169.949	44.3206	17.2588	144	207.424
130	Georgia	22-May	Madison	130195	NaN	111.98	144.123	175.53	118.535	97.2083	116.052	128.858	295.287	97.7141	103.532	98.8269	69.6322	136.579	80.8444	145.205	127.855	98.302	135.154	74.6861	85.5268	221.301	56.2298	148.2	115.465	64.7337	138.743	217.418	91.5294	110.399	48.3542	127.201	98.7769	72.8141	172.656	132.219	141.593	162.587	211.797	125.061	80.0293	59.6103	23.4273	156.59	82.778
131	Georgia	21-Jan	Morgan	130211	NaN	106.42	118.956	193.897	91.6227	112.036	134.25	95.4371	248.832	85.1384	112.588	90.2796	65.0317	141.718	98.1275	140.344	156.231	85.3187	137.266	64.7431	91.3018	163.799	41.1853	73.1405	76.732	83.2767	121.61	114.415	59.7082	143.894	45.3481	113.927	88.6929	61.5296	150.4	172.447	127.511	155.749	198.278	138.314	141.43	45.8042	14.8162	192.688	93.5891
132	Georgia	22-Nov	Morgan	130211	NaN	106.42	118.956	193.897	91.6227	112.036	134.25	95.4371	248.832	85.1384	112.588	90.2796	65.0317	141.718	98.1275	140.344	156.231	85.3187	137.266	64.7431	91.3018	163.799	41.1853	73.1405	76.732	83.2767	121.61	114.415	59.7082	143.894	45.3481	113.927	88.6929	61.5296	150.4	172.447	127.511	155.749	198.278	138.314	141.43	45.8042	14.8162	192.688	93.5891
133	Georgia	20-Dec	Newton	130217	NaN	95.6896	136.194	206.495	83.4913	112.063	120.778	85.7894	259.279	83.8413	134.259	103.099	70.3195	146.046	79.5325	120.7	143.711	123.169	159.17	78.249	107.116	116.106	33.0121	54.5277	71.2211	72.3664	112.901	123.259	66.8075	164.1	57.2808	105.702	82.9802	73.1608	132.412	185.014	142.541	73.2474	157.243	147.224	143.362	50.1535	7.14388	201.712	108.268
134	Georgia	21-Feb	Newton	130217	NaN	95.6896	136.194	206.495	83.4913	112.063	120.778	85.7894	259.279	83.8413	134.259	103.099	70.3195	146.046	79.5325	120.7	143.711	123.169	159.17	78.249	107.116	116.106	33.0121	54.5277	71.2211	72.3664	112.901	123.259	66.8075	164.1	57.2808	105.702	82.9802	73.1608	132.412	185.014	142.541	73.2474	157.243	147.224	143.362	50.1535	7.14388	201.712	108.268
135	Georgia	21-Mar	Newton	130217	NaN	95.6896	136.194	206.495	83.4913	112.063	120.778	85.7894	259.279	83.8413	134.259	103.099	70.3195	146.046	79.5325	120.7	143.711	123.169	159.17	78.249	107.116	116.106	33.0121	54.5277	71.2211	72.3664	112.901	123.259	66.8075	164.1	57.2808	105.702	82.9802	73.1608	132.412	185.014	142.541	73.2474	157.243	147.224	143.362	50.1535	7.14388	201.712	108.268
136	Georgia	21-May	Oglethorpe	130221	NaN	121.093	130.276	180.005	114.464	87.737	107.385	88.9894	280.897	94.9177	102.067	91.0921	65.4221	130.098	89.8036	134.511	127.783	75.0512	136.858	73.473	83.833	204.151	59.4449	102.307	95.5608	57.4572	137.12	174.945	79.4797	84.4499	47.0509	111.37	68.0935	69.332	164.807	131.039	114.167	165.948	214.022	134.127	78.976	41.2218	24.5246	160.502	72.8891
137	Georgia	21-Jun	Oglethorpe	130221	NaN	121.093	130.276	180.005	114.464	87.737	107.385	88.9894	280.897	94.9177	102.067	91.0921	65.4221	130.098	89.8036	134.511	127.783	75.0512	136.858	73.473	83.833	204.151	59.4449	102.307	95.5608	57.4572	137.12	174.945	79.4797	84.4499	47.0509	111.37	68.0935	69.332	164.807	131.039	114.167	165.948	214.022	134.127	78.976	41.2218	24.5246	160.502	72.8891
138	Georgia	21-Dec	Oglethorpe	130221	NaN	121.093	130.276	180.005	114.464	87.737	107.385	88.9894	280.897	94.9177	102.067	91.0921	65.4221	130.098	89.8036	134.511	127.783	75.0512	136.858	73.473	83.833	204.151	59.4449	102.307	95.5608	57.4572	137.12	174.945	79.4797	84.4499	47.0509	111.37	68.0935	69.332	164.807	131.039	114.167	165.948	214.022	134.127	78.976	41.2218	24.5246	160.502	72.8891
139	Georgia	21-Sep	Paulding	130223	NaN	53.0209	143.439	187.634	99.617	95.6908	174.591	181.242	299.233	108.826	147.542	131.423	84.8278	159.633	131.529	158.578	103.688	128.61	166.331	78.8731	108.428	92.9802	57.9633	59.1465	169.591	74.863	140.91	112.606	92.3819	129.469	78.6922	95.9089	94.5196	67.9865	168.343	168.88	127.7	81.8638	139.914	185.198	88.485	91.2882	21.9344	152.844	133.509
140	Georgia	21-May	Richmond	130245	NaN	65.321	113.863	115.778	117.56	90.9347	49.1324	32.1665	201.804	166.681	47.3449	86.1688	54.0079	138.546	91.1935	83.0157	81.7431	98.456	133.645	38.9489	131.462	228.695	72.8158	102.428	82.5828	89.1521	110.615	162.325	81.5231	152.641	52.7029	99.9118	48.7912	169.103	156.025	150.597	95.5163	167.682	171.015	107.181	115.181	138.543	10.3831	163.75	138.312
141	Georgia	22-Jun	Taliaferro	130265	NaN	94.9631	125.581	175.447	105.823	92.1082	66.6548	44.4792	248.072	140.469	98.6034	86.7548	52.4518	146.705	87.2311	102.011	96.609	74.4549	173.134	62.1496	118.298	153.577	58.3376	64.1786	84.4838	65.1945	96.785	163.592	72.5754	107.826	40.8599	89.3497	65.5452	73.9113	153.194	147.366	112.689	128.157	149.707	111.489	104.33	43.8627	4.40484	189.798	120.611
142	Georgia	22-Apr	Upson	130293	NaN	68.5219	156.16	209.939	97.6743	86.629	102.683	62.6982	273.599	91.8798	125.701	96.1255	81.7114	130.167	131.635	112.489	87.4817	148.382	235.875	77.2287	129.068	203.35	68.4747	67.8016	66.5877	55.7775	126.733	162.437	86.8202	135.005	77.4655	140.589	95.21	100.883	146.588	99.8941	162.878	124.698	134.445	158.93	166.517	43.8676	14.6563	176.086	108.671
143	Georgia	21-Sep	Walker	130295	NaN	29.09	179.221	154.979	89.4151	134.862	167.872	219.594	275.827	136.587	217.094	110.388	107.119	174.36	262.756	166.43	137.527	86.9877	177.365	61.1337	86.8882	107.348	109.343	117.924	83.834	93.0178	129.913	77.4669	92.5886	162.365	63.7939	92.707	105.635	60.2756	118.814	105.812	118.255	95.3828	152.293	254.689	148.94	141.406	24.2317	125.374	181.386
144	Georgia	21-Feb	Walton	130297	NaN	105.354	146.194	203.546	103.943	101.521	141.899	114.412	278	87.0539	126.836	105.474	68.5606	152.903	107.796	146.577	141.37	118.561	139.04	76.3725	89.0473	198.425	49.4775	94.2128	106.84	72.9808	144.968	155.056	77.7423	126.653	50.722	117.969	69.9251	68.4437	149.175	178.049	139.836	145.38	211.134	164.374	115.999	49.4294	21.2583	177.999	88.4933
145	Georgia	21-Mar	Walton	130297	NaN	105.354	146.194	203.546	103.943	101.521	141.899	114.412	278	87.0539	126.836	105.474	68.5606	152.903	107.796	146.577	141.37	118.561	139.04	76.3725	89.0473	198.425	49.4775	94.2128	106.84	72.9808	144.968	155.056	77.7423	126.653	50.722	117.969	69.9251	68.4437	149.175	178.049	139.836	145.38	211.134	164.374	115.999	49.4294	21.2583	177.999	88.4933
146	Georgia	22-Aug	Ware	130299	NaN	73.4038	86.1737	43.5375	111.409	63.903	42.0541	40.7411	104.676	158.962	36.7628	55.3594	47.7576	86.5996	114.987	152.844	74.4862	78.8722	131.489	104.794	63.8652	167.487	52.2679	66.0118	21.9342	89.032	119.36	114.616	118.151	173.011	100.664	191.242	153.445	108.266	206.581	162.687	149.956	103.467	258.67	206.315	138.972	63.3429	19.9504	88.5357	150.734
147	Idaho	22-Mar	Kootenai	160055	NaN	125.329	77.223	198.42	122.637	108.821	103.912	127.606	43.547	60.7529	40.7021	44.0001	26.7773	45.025	37.2699	76.2013	92.4346	80.9573	36.5076	20.1826	65.3629	34.7961	71.9966	110.604	50.9294	76.983	38.6243	39.3674	55.3837	13.4201	128.065	2.01315	11.9458	14.4573	1.17034	14.5114	16.7854	38.5321	5.70887	18.8046	13.6306	9.17231	55.0231	20.2076	45.9439
148	Illinois	20-Aug	Will	170197	NaN	29.3326	65.648	84.028	53.2511	15.9569	132.404	57.0753	31.8783	34.2324	66.0469	41.2549	69.9276	67.1337	36.7852	87.8904	41.5767	113.258	128.304	51.9416	65.1025	79.6199	227.426	185.344	100.67	120.522	161.319	123.407	78.4935	156.912	54.8723	74.7559	109.041	103.013	64.3709	119.497	91.7894	74.4119	29.029	72.8981	83.2206	74.8262	226.632	88.8118	30.5071
149	Indiana	22-Jan	Dearborn	180029	NaN	57.5688	112.544	110.054	79.5662	61.9194	183.052	173.156	80.2653	66.8929	152.235	100.807	126.423	146.734	98.4332	74.5911	115.932	132.416	89.8584	78.528	80.7345	97.4564	130.25	149.872	116.368	197.021	115.227	204.17	96.2801	191.73	73.708	91.5673	77.0245	131.438	145.088	100.193	163.323	76.5177	103.688	85.1773	145.266	182.948	8.64844	35.9537	92.2698
150	Indiana	20-Mar	Hamilton	180057	NaN	48.7344	79.071	120.876	51.4901	30.2591	95.8116	109.204	89.313	40.9057	96.6775	94.4341	104.385	104.716	94.7763	128.975	90.3407	139.456	53.4051	77.259	80.4433	48.5432	124.027	102.783	87.3098	139.763	154.611	135.934	99.4281	112.277	55.0305	82.2132	71.3949	108.019	132.648	90.0535	156.059	82.7254	76.3687	84.3584	113.155	156.762	33.7605	13.4996	120.67
151	Indiana	22-Oct	Hamilton	180057	NaN	48.7344	79.071	120.876	51.4901	30.2591	95.8116	109.204	89.313	40.9057	96.6775	94.4341	104.385	104.716	94.7763	128.975	90.3407	139.456	53.4051	77.259	80.4433	48.5432	124.027	102.783	87.3098	139.763	154.611	135.934	99.4281	112.277	55.0305	82.2132	71.3949	108.019	132.648	90.0535	156.059	82.7254	76.3687	84.3584	113.155	156.762	33.7605	13.4996	120.67
152	Kentucky	19-Jun	Allen	210003	NaN	65.5248	125.601	131.666	118.01	133.331	252.478	272.628	171.929	123.347	206.752	153.138	67.785	213.845	204.507	77.8545	115.052	137.688	115.785	57.9301	130.5	131.201	62.6235	117.628	118.004	95.0302	144.81	279.148	163.58	98.951	89.9063	80.5621	128.594	116.749	116.893	174.899	158.261	103.895	190.129	105.542	89.6215	157.344	16.1066	103.967	164.725
153	Kentucky	21-Jun	Allen	210003	NaN	65.5248	125.601	131.666	118.01	133.331	252.478	272.628	171.929	123.347	206.752	153.138	67.785	213.845	204.507	77.8545	115.052	137.688	115.785	57.9301	130.5	131.201	62.6235	117.628	118.004	95.0302	144.81	279.148	163.58	98.951	89.9063	80.5621	128.594	116.749	116.893	174.899	158.261	103.895	190.129	105.542	89.6215	157.344	16.1066	103.967	164.725
154	Kentucky	22-Jan	Allen	210003	NaN	65.5248	125.601	131.666	118.01	133.331	252.478	272.628	171.929	123.347	206.752	153.138	67.785	213.845	204.507	77.8545	115.052	137.688	115.785	57.9301	130.5	131.201	62.6235	117.628	118.004	95.0302	144.81	279.148	163.58	98.951	89.9063	80.5621	128.594	116.749	116.893	174.899	158.261	103.895	190.129	105.542	89.6215	157.344	16.1066	103.967	164.725
155	Kentucky	22-Jun	Allen	210003	NaN	65.5248	125.601	131.666	118.01	133.331	252.478	272.628	171.929	123.347	206.752	153.138	67.785	213.845	204.507	77.8545	115.052	137.688	115.785	57.9301	130.5	131.201	62.6235	117.628	118.004	95.0302	144.81	279.148	163.58	98.951	89.9063	80.5621	128.594	116.749	116.893	174.899	158.261	103.895	190.129	105.542	89.6215	157.344	16.1066	103.967	164.725
156	Kentucky	18-Apr	Bourbon	210017	NaN	50.6946	129.187	81.3882	104.932	131.992	238.746	169.485	127.008	109.618	172.705	121.912	88.904	122.45	144.687	90.4729	111.487	112.387	148.879	77.7786	94.2838	131.792	95.8551	200.917	90.116	108.174	137.558	191.066	79.2329	150.78	74.1838	186.87	166.967	124.437	150.425	139.864	176.03	72.1737	101.389	146.167	113.613	327.147	2.95803	119.194	105.945
157	Kentucky	18-Apr	Bourbon	210017	NaN	50.6946	129.187	81.3882	104.932	131.992	238.746	169.485	127.008	109.618	172.705	121.912	88.904	122.45	144.687	90.4729	111.487	112.387	148.879	77.7786	94.2838	131.792	95.8551	200.917	90.116	108.174	137.558	191.066	79.2329	150.78	74.1838	186.87	166.967	124.437	150.425	139.864	176.03	72.1737	101.389	146.167	113.613	327.147	2.95803	119.194	105.945
158	Kentucky	18-May	Bourbon	210017	NaN	50.6946	129.187	81.3882	104.932	131.992	238.746	169.485	127.008	109.618	172.705	121.912	88.904	122.45	144.687	90.4729	111.487	112.387	148.879	77.7786	94.2838	131.792	95.8551	200.917	90.116	108.174	137.558	191.066	79.2329	150.78	74.1838	186.87	166.967	124.437	150.425	139.864	176.03	72.1737	101.389	146.167	113.613	327.147	2.95803	119.194	105.945
159	Kentucky	18-Aug	Bourbon	210017	NaN	50.6946	129.187	81.3882	104.932	131.992	238.746	169.485	127.008	109.618	172.705	121.912	88.904	122.45	144.687	90.4729	111.487	112.387	148.879	77.7786	94.2838	131.792	95.8551	200.917	90.116	108.174	137.558	191.066	79.2329	150.78	74.1838	186.87	166.967	124.437	150.425	139.864	176.03	72.1737	101.389	146.167	113.613	327.147	2.95803	119.194	105.945
160	Kentucky	18-Nov	Bourbon	210017	NaN	50.6946	129.187	81.3882	104.932	131.992	238.746	169.485	127.008	109.618	172.705	121.912	88.904	122.45	144.687	90.4729	111.487	112.387	148.879	77.7786	94.2838	131.792	95.8551	200.917	90.116	108.174	137.558	191.066	79.2329	150.78	74.1838	186.87	166.967	124.437	150.425	139.864	176.03	72.1737	101.389	146.167	113.613	327.147	2.95803	119.194	105.945
161	Kentucky	20-Mar	Bourbon	210017	NaN	50.6946	129.187	81.3882	104.932	131.992	238.746	169.485	127.008	109.618	172.705	121.912	88.904	122.45	144.687	90.4729	111.487	112.387	148.879	77.7786	94.2838	131.792	95.8551	200.917	90.116	108.174	137.558	191.066	79.2329	150.78	74.1838	186.87	166.967	124.437	150.425	139.864	176.03	72.1737	101.389	146.167	113.613	327.147	2.95803	119.194	105.945
162	Kentucky	20-Apr	Bourbon	210017	NaN	50.6946	129.187	81.3882	104.932	131.992	238.746	169.485	127.008	109.618	172.705	121.912	88.904	122.45	144.687	90.4729	111.487	112.387	148.879	77.7786	94.2838	131.792	95.8551	200.917	90.116	108.174	137.558	191.066	79.2329	150.78	74.1838	186.87	166.967	124.437	150.425	139.864	176.03	72.1737	101.389	146.167	113.613	327.147	2.95803	119.194	105.945
163	Kentucky	20-Apr	Bourbon	210017	NaN	50.6946	129.187	81.3882	104.932	131.992	238.746	169.485	127.008	109.618	172.705	121.912	88.904	122.45	144.687	90.4729	111.487	112.387	148.879	77.7786	94.2838	131.792	95.8551	200.917	90.116	108.174	137.558	191.066	79.2329	150.78	74.1838	186.87	166.967	124.437	150.425	139.864	176.03	72.1737	101.389	146.167	113.613	327.147	2.95803	119.194	105.945
164	Kentucky	20-Oct	Bourbon	210017	NaN	50.6946	129.187	81.3882	104.932	131.992	238.746	169.485	127.008	109.618	172.705	121.912	88.904	122.45	144.687	90.4729	111.487	112.387	148.879	77.7786	94.2838	131.792	95.8551	200.917	90.116	108.174	137.558	191.066	79.2329	150.78	74.1838	186.87	166.967	124.437	150.425	139.864	176.03	72.1737	101.389	146.167	113.613	327.147	2.95803	119.194	105.945
165	Kentucky	20-Oct	Bourbon	210017	NaN	50.6946	129.187	81.3882	104.932	131.992	238.746	169.485	127.008	109.618	172.705	121.912	88.904	122.45	144.687	90.4729	111.487	112.387	148.879	77.7786	94.2838	131.792	95.8551	200.917	90.116	108.174	137.558	191.066	79.2329	150.78	74.1838	186.87	166.967	124.437	150.425	139.864	176.03	72.1737	101.389	146.167	113.613	327.147	2.95803	119.194	105.945
166	Kentucky	21-Jan	Bourbon	210017	NaN	50.6946	129.187	81.3882	104.932	131.992	238.746	169.485	127.008	109.618	172.705	121.912	88.904	122.45	144.687	90.4729	111.487	112.387	148.879	77.7786	94.2838	131.792	95.8551	200.917	90.116	108.174	137.558	191.066	79.2329	150.78	74.1838	186.87	166.967	124.437	150.425	139.864	176.03	72.1737	101.389	146.167	113.613	327.147	2.95803	119.194	105.945
167	Kentucky	21-Feb	Bourbon	210017	NaN	50.6946	129.187	81.3882	104.932	131.992	238.746	169.485	127.008	109.618	172.705	121.912	88.904	122.45	144.687	90.4729	111.487	112.387	148.879	77.7786	94.2838	131.792	95.8551	200.917	90.116	108.174	137.558	191.066	79.2329	150.78	74.1838	186.87	166.967	124.437	150.425	139.864	176.03	72.1737	101.389	146.167	113.613	327.147	2.95803	119.194	105.945
168	Kentucky	21-Feb	Bourbon	210017	NaN	50.6946	129.187	81.3882	104.932	131.992	238.746	169.485	127.008	109.618	172.705	121.912	88.904	122.45	144.687	90.4729	111.487	112.387	148.879	77.7786	94.2838	131.792	95.8551	200.917	90.116	108.174	137.558	191.066	79.2329	150.78	74.1838	186.87	166.967	124.437	150.425	139.864	176.03	72.1737	101.389	146.167	113.613	327.147	2.95803	119.194	105.945
169	Kentucky	21-Feb	Bourbon	210017	NaN	50.6946	129.187	81.3882	104.932	131.992	238.746	169.485	127.008	109.618	172.705	121.912	88.904	122.45	144.687	90.4729	111.487	112.387	148.879	77.7786	94.2838	131.792	95.8551	200.917	90.116	108.174	137.558	191.066	79.2329	150.78	74.1838	186.87	166.967	124.437	150.425	139.864	176.03	72.1737	101.389	146.167	113.613	327.147	2.95803	119.194	105.945
170	Kentucky	21-Jul	Bourbon	210017	NaN	50.6946	129.187	81.3882	104.932	131.992	238.746	169.485	127.008	109.618	172.705	121.912	88.904	122.45	144.687	90.4729	111.487	112.387	148.879	77.7786	94.2838	131.792	95.8551	200.917	90.116	108.174	137.558	191.066	79.2329	150.78	74.1838	186.87	166.967	124.437	150.425	139.864	176.03	72.1737	101.389	146.167	113.613	327.147	2.95803	119.194	105.945
171	Kentucky	21-Sep	Bourbon	210017	NaN	50.6946	129.187	81.3882	104.932	131.992	238.746	169.485	127.008	109.618	172.705	121.912	88.904	122.45	144.687	90.4729	111.487	112.387	148.879	77.7786	94.2838	131.792	95.8551	200.917	90.116	108.174	137.558	191.066	79.2329	150.78	74.1838	186.87	166.967	124.437	150.425	139.864	176.03	72.1737	101.389	146.167	113.613	327.147	2.95803	119.194	105.945
172	Kentucky	22-Jun	Bourbon	210017	NaN	50.6946	129.187	81.3882	104.932	131.992	238.746	169.485	127.008	109.618	172.705	121.912	88.904	122.45	144.687	90.4729	111.487	112.387	148.879	77.7786	94.2838	131.792	95.8551	200.917	90.116	108.174	137.558	191.066	79.2329	150.78	74.1838	186.87	166.967	124.437	150.425	139.864	176.03	72.1737	101.389	146.167	113.613	327.147	2.95803	119.194	105.945
173	Kentucky	22-Jun	Bourbon	210017	NaN	50.6946	129.187	81.3882	104.932	131.992	238.746	169.485	127.008	109.618	172.705	121.912	88.904	122.45	144.687	90.4729	111.487	112.387	148.879	77.7786	94.2838	131.792	95.8551	200.917	90.116	108.174	137.558	191.066	79.2329	150.78	74.1838	186.87	166.967	124.437	150.425	139.864	176.03	72.1737	101.389	146.167	113.613	327.147	2.95803	119.194	105.945
174	Kentucky	22-Aug	Bourbon	210017	NaN	50.6946	129.187	81.3882	104.932	131.992	238.746	169.485	127.008	109.618	172.705	121.912	88.904	122.45	144.687	90.4729	111.487	112.387	148.879	77.7786	94.2838	131.792	95.8551	200.917	90.116	108.174	137.558	191.066	79.2329	150.78	74.1838	186.87	166.967	124.437	150.425	139.864	176.03	72.1737	101.389	146.167	113.613	327.147	2.95803	119.194	105.945
175	Kentucky	22-Aug	Bourbon	210017	NaN	50.6946	129.187	81.3882	104.932	131.992	238.746	169.485	127.008	109.618	172.705	121.912	88.904	122.45	144.687	90.4729	111.487	112.387	148.879	77.7786	94.2838	131.792	95.8551	200.917	90.116	108.174	137.558	191.066	79.2329	150.78	74.1838	186.87	166.967	124.437	150.425	139.864	176.03	72.1737	101.389	146.167	113.613	327.147	2.95803	119.194	105.945
176	Kentucky	18-Aug	Boyle	210021	NaN	59.6707	124.493	104.644	123.12	130.827	196.791	194.46	160.47	129.218	173.859	172.091	79.5041	177.806	157.646	90.8064	116.767	110.749	104.586	74.5315	97.5592	117.294	103.425	112.529	96.4033	121.411	224.119	173.345	89.5264	152.603	51.1597	93.4759	122.002	102.141	171.297	215.895	149.606	49.8345	105.427	142.647	105.514	206.717	2.13592	128.122	140.957
177	Kentucky	20-Dec	Boyle	210021	NaN	59.6707	124.493	104.644	123.12	130.827	196.791	194.46	160.47	129.218	173.859	172.091	79.5041	177.806	157.646	90.8064	116.767	110.749	104.586	74.5315	97.5592	117.294	103.425	112.529	96.4033	121.411	224.119	173.345	89.5264	152.603	51.1597	93.4759	122.002	102.141	171.297	215.895	149.606	49.8345	105.427	142.647	105.514	206.717	2.13592	128.122	140.957
178	Kentucky	21-Jul	Boyle	210021	NaN	59.6707	124.493	104.644	123.12	130.827	196.791	194.46	160.47	129.218	173.859	172.091	79.5041	177.806	157.646	90.8064	116.767	110.749	104.586	74.5315	97.5592	117.294	103.425	112.529	96.4033	121.411	224.119	173.345	89.5264	152.603	51.1597	93.4759	122.002	102.141	171.297	215.895	149.606	49.8345	105.427	142.647	105.514	206.717	2.13592	128.122	140.957
179	Kentucky	21-Dec	Boyle	210021	NaN	59.6707	124.493	104.644	123.12	130.827	196.791	194.46	160.47	129.218	173.859	172.091	79.5041	177.806	157.646	90.8064	116.767	110.749	104.586	74.5315	97.5592	117.294	103.425	112.529	96.4033	121.411	224.119	173.345	89.5264	152.603	51.1597	93.4759	122.002	102.141	171.297	215.895	149.606	49.8345	105.427	142.647	105.514	206.717	2.13592	128.122	140.957
180	Kentucky	22-Feb	Boyle	210021	NaN	59.6707	124.493	104.644	123.12	130.827	196.791	194.46	160.47	129.218	173.859	172.091	79.5041	177.806	157.646	90.8064	116.767	110.749	104.586	74.5315	97.5592	117.294	103.425	112.529	96.4033	121.411	224.119	173.345	89.5264	152.603	51.1597	93.4759	122.002	102.141	171.297	215.895	149.606	49.8345	105.427	142.647	105.514	206.717	2.13592	128.122	140.957
181	Kentucky	22-Dec	Boyle	210021	NaN	59.6707	124.493	104.644	123.12	130.827	196.791	194.46	160.47	129.218	173.859	172.091	79.5041	177.806	157.646	90.8064	116.767	110.749	104.586	74.5315	97.5592	117.294	103.425	112.529	96.4033	121.411	224.119	173.345	89.5264	152.603	51.1597	93.4759	122.002	102.141	171.297	215.895	149.606	49.8345	105.427	142.647	105.514	206.717	2.13592	128.122	140.957
182	Kentucky	22-Dec	Boyle	210021	NaN	59.6707	124.493	104.644	123.12	130.827	196.791	194.46	160.47	129.218	173.859	172.091	79.5041	177.806	157.646	90.8064	116.767	110.749	104.586	74.5315	97.5592	117.294	103.425	112.529	96.4033	121.411	224.119	173.345	89.5264	152.603	51.1597	93.4759	122.002	102.141	171.297	215.895	149.606	49.8345	105.427	142.647	105.514	206.717	2.13592	128.122	140.957
183	Kentucky	21-Feb	Caldwell	210033	NaN	96.4391	102.917	121.294	121.181	117.489	243.753	250.087	160.117	76.4028	152.118	102.436	100.651	175.448	147.668	113.223	131.052	126.858	68.5437	105.507	189.605	133.862	121.416	113.696	94.1183	95.6847	163.954	138.501	118.162	122.287	69.1938	59.337	111.296	181.26	154.298	133.356	75.3179	111.541	110.985	91.3962	118.176	159.609	8.60788	99.5728	73.1453
184	Kentucky	18-Dec	Campbell	210037	NaN	49.0748	98.7057	97.1008	78.3243	69.598	198.287	204.619	98.7329	62.3764	172.155	88.0373	116.006	123.048	89.5716	57.9584	103.081	124.283	95.242	84.1539	83.8116	94.596	119.104	171.93	108.592	181.513	101.66	205.471	119.183	163.122	105.798	107.872	117.858	158.625	137.695	99.6652	223.932	105.977	95.6217	85.1793	166.425	198.454	9.25074	62.4313	81.2852
185	Kentucky	21-Apr	Casey	210045	NaN	62.6566	151.23	130.316	119.473	145.713	215.769	245.452	195.894	129.396	183.154	180.439	84.8153	209.849	200.012	64.1417	122.396	120.534	132.344	70.523	102.478	116.744	91.8253	119.029	99.6551	124.172	209.408	206.883	123.161	147.272	59.2281	110.013	137.815	116.568	166.619	237.329	148.941	57.7124	139.14	124.574	91.1367	214.62	2.896	150.044	102.386
186	Kentucky	18-Feb	Fayette	210067	NaN	53.0555	121.971	93.5074	117.118	135.863	244.257	186.093	135.803	120.747	182.771	135.1	83.6479	133.949	135.834	95.114	114.805	119.449	138.218	76.7707	99.7975	157.472	103.269	173.862	99.4786	113.384	145.458	188.41	78.1505	166.597	68.0447	164.581	136.784	101.284	147.873	156.624	159.217	71.1902	97.8612	173.254	107.034	299.27	2.25779	114.064	103.841
187	Kentucky	18-May	Fayette	210067	NaN	53.0555	121.971	93.5074	117.118	135.863	244.257	186.093	135.803	120.747	182.771	135.1	83.6479	133.949	135.834	95.114	114.805	119.449	138.218	76.7707	99.7975	157.472	103.269	173.862	99.4786	113.384	145.458	188.41	78.1505	166.597	68.0447	164.581	136.784	101.284	147.873	156.624	159.217	71.1902	97.8612	173.254	107.034	299.27	2.25779	114.064	103.841
188	Kentucky	18-Aug	Fayette	210067	NaN	53.0555	121.971	93.5074	117.118	135.863	244.257	186.093	135.803	120.747	182.771	135.1	83.6479	133.949	135.834	95.114	114.805	119.449	138.218	76.7707	99.7975	157.472	103.269	173.862	99.4786	113.384	145.458	188.41	78.1505	166.597	68.0447	164.581	136.784	101.284	147.873	156.624	159.217	71.1902	97.8612	173.254	107.034	299.27	2.25779	114.064	103.841
189	Kentucky	18-Nov	Fayette	210067	NaN	53.0555	121.971	93.5074	117.118	135.863	244.257	186.093	135.803	120.747	182.771	135.1	83.6479	133.949	135.834	95.114	114.805	119.449	138.218	76.7707	99.7975	157.472	103.269	173.862	99.4786	113.384	145.458	188.41	78.1505	166.597	68.0447	164.581	136.784	101.284	147.873	156.624	159.217	71.1902	97.8612	173.254	107.034	299.27	2.25779	114.064	103.841
190	Kentucky	18-Nov	Fayette	210067	NaN	53.0555	121.971	93.5074	117.118	135.863	244.257	186.093	135.803	120.747	182.771	135.1	83.6479	133.949	135.834	95.114	114.805	119.449	138.218	76.7707	99.7975	157.472	103.269	173.862	99.4786	113.384	145.458	188.41	78.1505	166.597	68.0447	164.581	136.784	101.284	147.873	156.624	159.217	71.1902	97.8612	173.254	107.034	299.27	2.25779	114.064	103.841
191	Kentucky	18-Nov	Fayette	210067	NaN	53.0555	121.971	93.5074	117.118	135.863	244.257	186.093	135.803	120.747	182.771	135.1	83.6479	133.949	135.834	95.114	114.805	119.449	138.218	76.7707	99.7975	157.472	103.269	173.862	99.4786	113.384	145.458	188.41	78.1505	166.597	68.0447	164.581	136.784	101.284	147.873	156.624	159.217	71.1902	97.8612	173.254	107.034	299.27	2.25779	114.064	103.841
192	Kentucky	19-Feb	Fayette	210067	NaN	53.0555	121.971	93.5074	117.118	135.863	244.257	186.093	135.803	120.747	182.771	135.1	83.6479	133.949	135.834	95.114	114.805	119.449	138.218	76.7707	99.7975	157.472	103.269	173.862	99.4786	113.384	145.458	188.41	78.1505	166.597	68.0447	164.581	136.784	101.284	147.873	156.624	159.217	71.1902	97.8612	173.254	107.034	299.27	2.25779	114.064	103.841
193	Kentucky	19-Feb	Fayette	210067	NaN	53.0555	121.971	93.5074	117.118	135.863	244.257	186.093	135.803	120.747	182.771	135.1	83.6479	133.949	135.834	95.114	114.805	119.449	138.218	76.7707	99.7975	157.472	103.269	173.862	99.4786	113.384	145.458	188.41	78.1505	166.597	68.0447	164.581	136.784	101.284	147.873	156.624	159.217	71.1902	97.8612	173.254	107.034	299.27	2.25779	114.064	103.841
194	Kentucky	19-Feb	Fayette	210067	NaN	53.0555	121.971	93.5074	117.118	135.863	244.257	186.093	135.803	120.747	182.771	135.1	83.6479	133.949	135.834	95.114	114.805	119.449	138.218	76.7707	99.7975	157.472	103.269	173.862	99.4786	113.384	145.458	188.41	78.1505	166.597	68.0447	164.581	136.784	101.284	147.873	156.624	159.217	71.1902	97.8612	173.254	107.034	299.27	2.25779	114.064	103.841
195	Kentucky	19-Mar	Fayette	210067	NaN	53.0555	121.971	93.5074	117.118	135.863	244.257	186.093	135.803	120.747	182.771	135.1	83.6479	133.949	135.834	95.114	114.805	119.449	138.218	76.7707	99.7975	157.472	103.269	173.862	99.4786	113.384	145.458	188.41	78.1505	166.597	68.0447	164.581	136.784	101.284	147.873	156.624	159.217	71.1902	97.8612	173.254	107.034	299.27	2.25779	114.064	103.841
196	Kentucky	19-Mar	Fayette	210067	NaN	53.0555	121.971	93.5074	117.118	135.863	244.257	186.093	135.803	120.747	182.771	135.1	83.6479	133.949	135.834	95.114	114.805	119.449	138.218	76.7707	99.7975	157.472	103.269	173.862	99.4786	113.384	145.458	188.41	78.1505	166.597	68.0447	164.581	136.784	101.284	147.873	156.624	159.217	71.1902	97.8612	173.254	107.034	299.27	2.25779	114.064	103.841
197	Kentucky	19-Apr	Fayette	210067	NaN	53.0555	121.971	93.5074	117.118	135.863	244.257	186.093	135.803	120.747	182.771	135.1	83.6479	133.949	135.834	95.114	114.805	119.449	138.218	76.7707	99.7975	157.472	103.269	173.862	99.4786	113.384	145.458	188.41	78.1505	166.597	68.0447	164.581	136.784	101.284	147.873	156.624	159.217	71.1902	97.8612	173.254	107.034	299.27	2.25779	114.064	103.841
198	Kentucky	19-May	Fayette	210067	NaN	53.0555	121.971	93.5074	117.118	135.863	244.257	186.093	135.803	120.747	182.771	135.1	83.6479	133.949	135.834	95.114	114.805	119.449	138.218	76.7707	99.7975	157.472	103.269	173.862	99.4786	113.384	145.458	188.41	78.1505	166.597	68.0447	164.581	136.784	101.284	147.873	156.624	159.217	71.1902	97.8612	173.254	107.034	299.27	2.25779	114.064	103.841
199	Kentucky	19-Jul	Fayette	210067	NaN	53.0555	121.971	93.5074	117.118	135.863	244.257	186.093	135.803	120.747	182.771	135.1	83.6479	133.949	135.834	95.114	114.805	119.449	138.218	76.7707	99.7975	157.472	103.269	173.862	99.4786	113.384	145.458	188.41	78.1505	166.597	68.0447	164.581	136.784	101.284	147.873	156.624	159.217	71.1902	97.8612	173.254	107.034	299.27	2.25779	114.064	103.841
200	Kentucky	20-Jun	Fayette	210067	NaN	53.0555	121.971	93.5074	117.118	135.863	244.257	186.093	135.803	120.747	182.771	135.1	83.6479	133.949	135.834	95.114	114.805	119.449	138.218	76.7707	99.7975	157.472	103.269	173.862	99.4786	113.384	145.458	188.41	78.1505	166.597	68.0447	164.581	136.784	101.284	147.873	156.624	159.217	71.1902	97.8612	173.254	107.034	299.27	2.25779	114.064	103.841
201	Kentucky	20-Jul	Fayette	210067	NaN	53.0555	121.971	93.5074	117.118	135.863	244.257	186.093	135.803	120.747	182.771	135.1	83.6479	133.949	135.834	95.114	114.805	119.449	138.218	76.7707	99.7975	157.472	103.269	173.862	99.4786	113.384	145.458	188.41	78.1505	166.597	68.0447	164.581	136.784	101.284	147.873	156.624	159.217	71.1902	97.8612	173.254	107.034	299.27	2.25779	114.064	103.841
202	Kentucky	20-Jul	Fayette	210067	NaN	53.0555	121.971	93.5074	117.118	135.863	244.257	186.093	135.803	120.747	182.771	135.1	83.6479	133.949	135.834	95.114	114.805	119.449	138.218	76.7707	99.7975	157.472	103.269	173.862	99.4786	113.384	145.458	188.41	78.1505	166.597	68.0447	164.581	136.784	101.284	147.873	156.624	159.217	71.1902	97.8612	173.254	107.034	299.27	2.25779	114.064	103.841
203	Kentucky	20-Sep	Fayette	210067	NaN	53.0555	121.971	93.5074	117.118	135.863	244.257	186.093	135.803	120.747	182.771	135.1	83.6479	133.949	135.834	95.114	114.805	119.449	138.218	76.7707	99.7975	157.472	103.269	173.862	99.4786	113.384	145.458	188.41	78.1505	166.597	68.0447	164.581	136.784	101.284	147.873	156.624	159.217	71.1902	97.8612	173.254	107.034	299.27	2.25779	114.064	103.841
204	Kentucky	21-Jan	Fayette	210067	NaN	53.0555	121.971	93.5074	117.118	135.863	244.257	186.093	135.803	120.747	182.771	135.1	83.6479	133.949	135.834	95.114	114.805	119.449	138.218	76.7707	99.7975	157.472	103.269	173.862	99.4786	113.384	145.458	188.41	78.1505	166.597	68.0447	164.581	136.784	101.284	147.873	156.624	159.217	71.1902	97.8612	173.254	107.034	299.27	2.25779	114.064	103.841
205	Kentucky	21-Mar	Fayette	210067	NaN	53.0555	121.971	93.5074	117.118	135.863	244.257	186.093	135.803	120.747	182.771	135.1	83.6479	133.949	135.834	95.114	114.805	119.449	138.218	76.7707	99.7975	157.472	103.269	173.862	99.4786	113.384	145.458	188.41	78.1505	166.597	68.0447	164.581	136.784	101.284	147.873	156.624	159.217	71.1902	97.8612	173.254	107.034	299.27	2.25779	114.064	103.841
206	Kentucky	21-Mar	Fayette	210067	NaN	53.0555	121.971	93.5074	117.118	135.863	244.257	186.093	135.803	120.747	182.771	135.1	83.6479	133.949	135.834	95.114	114.805	119.449	138.218	76.7707	99.7975	157.472	103.269	173.862	99.4786	113.384	145.458	188.41	78.1505	166.597	68.0447	164.581	136.784	101.284	147.873	156.624	159.217	71.1902	97.8612	173.254	107.034	299.27	2.25779	114.064	103.841
207	Kentucky	21-Mar	Fayette	210067	NaN	53.0555	121.971	93.5074	117.118	135.863	244.257	186.093	135.803	120.747	182.771	135.1	83.6479	133.949	135.834	95.114	114.805	119.449	138.218	76.7707	99.7975	157.472	103.269	173.862	99.4786	113.384	145.458	188.41	78.1505	166.597	68.0447	164.581	136.784	101.284	147.873	156.624	159.217	71.1902	97.8612	173.254	107.034	299.27	2.25779	114.064	103.841
208	Kentucky	21-Mar	Fayette	210067	NaN	53.0555	121.971	93.5074	117.118	135.863	244.257	186.093	135.803	120.747	182.771	135.1	83.6479	133.949	135.834	95.114	114.805	119.449	138.218	76.7707	99.7975	157.472	103.269	173.862	99.4786	113.384	145.458	188.41	78.1505	166.597	68.0447	164.581	136.784	101.284	147.873	156.624	159.217	71.1902	97.8612	173.254	107.034	299.27	2.25779	114.064	103.841
209	Kentucky	21-Apr	Fayette	210067	NaN	53.0555	121.971	93.5074	117.118	135.863	244.257	186.093	135.803	120.747	182.771	135.1	83.6479	133.949	135.834	95.114	114.805	119.449	138.218	76.7707	99.7975	157.472	103.269	173.862	99.4786	113.384	145.458	188.41	78.1505	166.597	68.0447	164.581	136.784	101.284	147.873	156.624	159.217	71.1902	97.8612	173.254	107.034	299.27	2.25779	114.064	103.841
210	Kentucky	21-Apr	Fayette	210067	NaN	53.0555	121.971	93.5074	117.118	135.863	244.257	186.093	135.803	120.747	182.771	135.1	83.6479	133.949	135.834	95.114	114.805	119.449	138.218	76.7707	99.7975	157.472	103.269	173.862	99.4786	113.384	145.458	188.41	78.1505	166.597	68.0447	164.581	136.784	101.284	147.873	156.624	159.217	71.1902	97.8612	173.254	107.034	299.27	2.25779	114.064	103.841
211	Kentucky	21-Apr	Fayette	210067	NaN	53.0555	121.971	93.5074	117.118	135.863	244.257	186.093	135.803	120.747	182.771	135.1	83.6479	133.949	135.834	95.114	114.805	119.449	138.218	76.7707	99.7975	157.472	103.269	173.862	99.4786	113.384	145.458	188.41	78.1505	166.597	68.0447	164.581	136.784	101.284	147.873	156.624	159.217	71.1902	97.8612	173.254	107.034	299.27	2.25779	114.064	103.841
212	Kentucky	21-Jul	Fayette	210067	NaN	53.0555	121.971	93.5074	117.118	135.863	244.257	186.093	135.803	120.747	182.771	135.1	83.6479	133.949	135.834	95.114	114.805	119.449	138.218	76.7707	99.7975	157.472	103.269	173.862	99.4786	113.384	145.458	188.41	78.1505	166.597	68.0447	164.581	136.784	101.284	147.873	156.624	159.217	71.1902	97.8612	173.254	107.034	299.27	2.25779	114.064	103.841
213	Kentucky	21-Jul	Fayette	210067	NaN	53.0555	121.971	93.5074	117.118	135.863	244.257	186.093	135.803	120.747	182.771	135.1	83.6479	133.949	135.834	95.114	114.805	119.449	138.218	76.7707	99.7975	157.472	103.269	173.862	99.4786	113.384	145.458	188.41	78.1505	166.597	68.0447	164.581	136.784	101.284	147.873	156.624	159.217	71.1902	97.8612	173.254	107.034	299.27	2.25779	114.064	103.841
214	Kentucky	21-Sep	Fayette	210067	NaN	53.0555	121.971	93.5074	117.118	135.863	244.257	186.093	135.803	120.747	182.771	135.1	83.6479	133.949	135.834	95.114	114.805	119.449	138.218	76.7707	99.7975	157.472	103.269	173.862	99.4786	113.384	145.458	188.41	78.1505	166.597	68.0447	164.581	136.784	101.284	147.873	156.624	159.217	71.1902	97.8612	173.254	107.034	299.27	2.25779	114.064	103.841
215	Kentucky	21-Nov	Fayette	210067	NaN	53.0555	121.971	93.5074	117.118	135.863	244.257	186.093	135.803	120.747	182.771	135.1	83.6479	133.949	135.834	95.114	114.805	119.449	138.218	76.7707	99.7975	157.472	103.269	173.862	99.4786	113.384	145.458	188.41	78.1505	166.597	68.0447	164.581	136.784	101.284	147.873	156.624	159.217	71.1902	97.8612	173.254	107.034	299.27	2.25779	114.064	103.841
216	Kentucky	22-Feb	Fayette	210067	NaN	53.0555	121.971	93.5074	117.118	135.863	244.257	186.093	135.803	120.747	182.771	135.1	83.6479	133.949	135.834	95.114	114.805	119.449	138.218	76.7707	99.7975	157.472	103.269	173.862	99.4786	113.384	145.458	188.41	78.1505	166.597	68.0447	164.581	136.784	101.284	147.873	156.624	159.217	71.1902	97.8612	173.254	107.034	299.27	2.25779	114.064	103.841
217	Kentucky	22-Feb	Fayette	210067	NaN	53.0555	121.971	93.5074	117.118	135.863	244.257	186.093	135.803	120.747	182.771	135.1	83.6479	133.949	135.834	95.114	114.805	119.449	138.218	76.7707	99.7975	157.472	103.269	173.862	99.4786	113.384	145.458	188.41	78.1505	166.597	68.0447	164.581	136.784	101.284	147.873	156.624	159.217	71.1902	97.8612	173.254	107.034	299.27	2.25779	114.064	103.841
218	Kentucky	22-Apr	Fayette	210067	NaN	53.0555	121.971	93.5074	117.118	135.863	244.257	186.093	135.803	120.747	182.771	135.1	83.6479	133.949	135.834	95.114	114.805	119.449	138.218	76.7707	99.7975	157.472	103.269	173.862	99.4786	113.384	145.458	188.41	78.1505	166.597	68.0447	164.581	136.784	101.284	147.873	156.624	159.217	71.1902	97.8612	173.254	107.034	299.27	2.25779	114.064	103.841
219	Kentucky	22-Apr	Fayette	210067	NaN	53.0555	121.971	93.5074	117.118	135.863	244.257	186.093	135.803	120.747	182.771	135.1	83.6479	133.949	135.834	95.114	114.805	119.449	138.218	76.7707	99.7975	157.472	103.269	173.862	99.4786	113.384	145.458	188.41	78.1505	166.597	68.0447	164.581	136.784	101.284	147.873	156.624	159.217	71.1902	97.8612	173.254	107.034	299.27	2.25779	114.064	103.841
220	Kentucky	22-May	Fayette	210067	NaN	53.0555	121.971	93.5074	117.118	135.863	244.257	186.093	135.803	120.747	182.771	135.1	83.6479	133.949	135.834	95.114	114.805	119.449	138.218	76.7707	99.7975	157.472	103.269	173.862	99.4786	113.384	145.458	188.41	78.1505	166.597	68.0447	164.581	136.784	101.284	147.873	156.624	159.217	71.1902	97.8612	173.254	107.034	299.27	2.25779	114.064	103.841
221	Kentucky	22-May	Fayette	210067	NaN	53.0555	121.971	93.5074	117.118	135.863	244.257	186.093	135.803	120.747	182.771	135.1	83.6479	133.949	135.834	95.114	114.805	119.449	138.218	76.7707	99.7975	157.472	103.269	173.862	99.4786	113.384	145.458	188.41	78.1505	166.597	68.0447	164.581	136.784	101.284	147.873	156.624	159.217	71.1902	97.8612	173.254	107.034	299.27	2.25779	114.064	103.841
222	Kentucky	22-May	Fayette	210067	NaN	53.0555	121.971	93.5074	117.118	135.863	244.257	186.093	135.803	120.747	182.771	135.1	83.6479	133.949	135.834	95.114	114.805	119.449	138.218	76.7707	99.7975	157.472	103.269	173.862	99.4786	113.384	145.458	188.41	78.1505	166.597	68.0447	164.581	136.784	101.284	147.873	156.624	159.217	71.1902	97.8612	173.254	107.034	299.27	2.25779	114.064	103.841
223	Kentucky	22-May	Fayette	210067	NaN	53.0555	121.971	93.5074	117.118	135.863	244.257	186.093	135.803	120.747	182.771	135.1	83.6479	133.949	135.834	95.114	114.805	119.449	138.218	76.7707	99.7975	157.472	103.269	173.862	99.4786	113.384	145.458	188.41	78.1505	166.597	68.0447	164.581	136.784	101.284	147.873	156.624	159.217	71.1902	97.8612	173.254	107.034	299.27	2.25779	114.064	103.841
224	Kentucky	22-Jul	Fayette	210067	NaN	53.0555	121.971	93.5074	117.118	135.863	244.257	186.093	135.803	120.747	182.771	135.1	83.6479	133.949	135.834	95.114	114.805	119.449	138.218	76.7707	99.7975	157.472	103.269	173.862	99.4786	113.384	145.458	188.41	78.1505	166.597	68.0447	164.581	136.784	101.284	147.873	156.624	159.217	71.1902	97.8612	173.254	107.034	299.27	2.25779	114.064	103.841
225	Kentucky	22-Sep	Fayette	210067	NaN	53.0555	121.971	93.5074	117.118	135.863	244.257	186.093	135.803	120.747	182.771	135.1	83.6479	133.949	135.834	95.114	114.805	119.449	138.218	76.7707	99.7975	157.472	103.269	173.862	99.4786	113.384	145.458	188.41	78.1505	166.597	68.0447	164.581	136.784	101.284	147.873	156.624	159.217	71.1902	97.8612	173.254	107.034	299.27	2.25779	114.064	103.841
226	Kentucky	22-Sep	Fayette	210067	NaN	53.0555	121.971	93.5074	117.118	135.863	244.257	186.093	135.803	120.747	182.771	135.1	83.6479	133.949	135.834	95.114	114.805	119.449	138.218	76.7707	99.7975	157.472	103.269	173.862	99.4786	113.384	145.458	188.41	78.1505	166.597	68.0447	164.581	136.784	101.284	147.873	156.624	159.217	71.1902	97.8612	173.254	107.034	299.27	2.25779	114.064	103.841
227	Kentucky	22-Oct	Fayette	210067	NaN	53.0555	121.971	93.5074	117.118	135.863	244.257	186.093	135.803	120.747	182.771	135.1	83.6479	133.949	135.834	95.114	114.805	119.449	138.218	76.7707	99.7975	157.472	103.269	173.862	99.4786	113.384	145.458	188.41	78.1505	166.597	68.0447	164.581	136.784	101.284	147.873	156.624	159.217	71.1902	97.8612	173.254	107.034	299.27	2.25779	114.064	103.841
228	Kentucky	22-Nov	Fayette	210067	NaN	53.0555	121.971	93.5074	117.118	135.863	244.257	186.093	135.803	120.747	182.771	135.1	83.6479	133.949	135.834	95.114	114.805	119.449	138.218	76.7707	99.7975	157.472	103.269	173.862	99.4786	113.384	145.458	188.41	78.1505	166.597	68.0447	164.581	136.784	101.284	147.873	156.624	159.217	71.1902	97.8612	173.254	107.034	299.27	2.25779	114.064	103.841
229	Kentucky	22-Nov	Fayette	210067	NaN	53.0555	121.971	93.5074	117.118	135.863	244.257	186.093	135.803	120.747	182.771	135.1	83.6479	133.949	135.834	95.114	114.805	119.449	138.218	76.7707	99.7975	157.472	103.269	173.862	99.4786	113.384	145.458	188.41	78.1505	166.597	68.0447	164.581	136.784	101.284	147.873	156.624	159.217	71.1902	97.8612	173.254	107.034	299.27	2.25779	114.064	103.841
230	Kentucky	22-Dec	Fayette	210067	NaN	53.0555	121.971	93.5074	117.118	135.863	244.257	186.093	135.803	120.747	182.771	135.1	83.6479	133.949	135.834	95.114	114.805	119.449	138.218	76.7707	99.7975	157.472	103.269	173.862	99.4786	113.384	145.458	188.41	78.1505	166.597	68.0447	164.581	136.784	101.284	147.873	156.624	159.217	71.1902	97.8612	173.254	107.034	299.27	2.25779	114.064	103.841
231	Kentucky	22-Dec	Fayette	210067	NaN	53.0555	121.971	93.5074	117.118	135.863	244.257	186.093	135.803	120.747	182.771	135.1	83.6479	133.949	135.834	95.114	114.805	119.449	138.218	76.7707	99.7975	157.472	103.269	173.862	99.4786	113.384	145.458	188.41	78.1505	166.597	68.0447	164.581	136.784	101.284	147.873	156.624	159.217	71.1902	97.8612	173.254	107.034	299.27	2.25779	114.064	103.841
232	Kentucky	20-Feb	Gallatin	210077	NaN	44.2858	93.8641	93.1759	90.1706	73.6287	257.181	200.258	101.631	59.4064	149.683	107.78	130.688	152.151	121.647	50.8263	108.022	152.998	108.066	89.5335	84.9306	146.629	113.638	132.938	82.9077	139.386	129.245	233.115	94.7219	156.325	77.5312	107.493	119.489	138.929	167.818	124.524	168.961	74.183	107.888	98.4165	235.067	206.071	5.03998	63.6105	83.1063
233	Kentucky	19-Aug	Garrard	210079	NaN	55.5588	129.72	104.489	120.339	140.582	196.363	194.531	164.323	146.768	168.966	170.211	80.0194	179.497	158.158	85.1688	124.548	107.632	125.756	69.2042	90.9031	141.061	92.772	138.877	82.2269	122.123	220.876	201.795	102.177	158.767	51.0217	111.419	138.577	121.204	167.032	239.671	135.931	50.104	118.979	140.126	97.2826	229.593	2.68142	161.038	116.789
234	Kentucky	18-Jan	Harrison	210097	51.0536	51.0536	113.638	80.04	95.0843	103.416	244.031	196.65	116.397	99.6363	170.503	109.754	91.0223	111.322	133.738	85.4113	103.881	119.531	134.907	74.5098	87.6992	117.471	104.129	197.411	83.7236	119.843	133.035	207.508	85.8141	135.867	87.4919	182.261	160.44	134.778	135.411	125.678	185.528	86.733	112.292	134.82	143.61	311.315	4.53013	80.3868	92.4204
235	Kentucky	19-Apr	Harrison	210097	NaN	51.0536	113.638	80.04	95.0843	103.416	244.031	196.65	116.397	99.6363	170.503	109.754	91.0223	111.322	133.738	85.4113	103.881	119.531	134.907	74.5098	87.6992	117.471	104.129	197.411	83.7236	119.843	133.035	207.508	85.8141	135.867	87.4919	182.261	160.44	134.778	135.411	125.678	185.528	86.733	112.292	134.82	143.61	311.315	4.53013	80.3868	92.4204
236	Kentucky	22-Apr	Harrison	210097	NaN	51.0536	113.638	80.04	95.0843	103.416	244.031	196.65	116.397	99.6363	170.503	109.754	91.0223	111.322	133.738	85.4113	103.881	119.531	134.907	74.5098	87.6992	117.471	104.129	197.411	83.7236	119.843	133.035	207.508	85.8141	135.867	87.4919	182.261	160.44	134.778	135.411	125.678	185.528	86.733	112.292	134.82	143.61	311.315	4.53013	80.3868	92.4204
237	Kentucky	18-Oct	Jefferson	210111	NaN	51.5093	105.054	98.4634	108.283	120.038	259.702	215.505	107.316	116.053	183.107	129.263	102.648	125.62	143.294	70.1733	95.6061	173.143	118.045	98.8981	109.175	103.211	142.5	134.344	76.0547	99.1886	183.146	236.476	143.911	98.1939	83.3238	144.762	74.2963	156.531	177.903	166.827	142.811	87.414	132.921	117.032	101.077	240.45	3.49242	64.0897	159.364
238	Kentucky	18-Oct	Jessamine	210113	NaN	49.4204	121.056	100.814	119.671	130.586	221.033	189.874	152.788	129.108	178.403	153.899	83.3548	156.48	141.482	96.5652	120.186	116.326	122.476	73.3075	97.253	160.83	100.223	138.58	101.646	116.114	167.196	187.829	84.7912	161.691	54.3256	126.947	147.487	87.0936	159.41	185.196	135.248	60.2648	96.7438	161.838	109.849	271.312	1.24772	122.783	113.017
239	Kentucky	21-May	Jessamine	210113	NaN	49.4204	121.056	100.814	119.671	130.586	221.033	189.874	152.788	129.108	178.403	153.899	83.3548	156.48	141.482	96.5652	120.186	116.326	122.476	73.3075	97.253	160.83	100.223	138.58	101.646	116.114	167.196	187.829	84.7912	161.691	54.3256	126.947	147.487	87.0936	159.41	185.196	135.248	60.2648	96.7438	161.838	109.849	271.312	1.24772	122.783	113.017
240	Kentucky	21-May	Jessamine	210113	NaN	49.4204	121.056	100.814	119.671	130.586	221.033	189.874	152.788	129.108	178.403	153.899	83.3548	156.48	141.482	96.5652	120.186	116.326	122.476	73.3075	97.253	160.83	100.223	138.58	101.646	116.114	167.196	187.829	84.7912	161.691	54.3256	126.947	147.487	87.0936	159.41	185.196	135.248	60.2648	96.7438	161.838	109.849	271.312	1.24772	122.783	113.017
241	Kentucky	21-May	Jessamine	210113	NaN	49.4204	121.056	100.814	119.671	130.586	221.033	189.874	152.788	129.108	178.403	153.899	83.3548	156.48	141.482	96.5652	120.186	116.326	122.476	73.3075	97.253	160.83	100.223	138.58	101.646	116.114	167.196	187.829	84.7912	161.691	54.3256	126.947	147.487	87.0936	159.41	185.196	135.248	60.2648	96.7438	161.838	109.849	271.312	1.24772	122.783	113.017
242	Kentucky	19-Apr	Logan	210141	NaN	69.4446	88.8747	130.375	113.545	149.313	229.067	303.971	155.174	105.601	164.449	134.72	81.0667	232.441	215.287	110.321	113.648	143.429	119.06	73.3227	115.227	128.155	83.2759	92.5985	95.0613	108.105	148.848	199.635	127.421	109.811	73.7923	68.8435	115.279	124.82	112.725	131.265	130.409	135.611	194.534	137.672	140.6	138.22	16.439	101.057	109.089
243	Kentucky	22-Jan	Logan	210141	NaN	69.4446	88.8747	130.375	113.545	149.313	229.067	303.971	155.174	105.601	164.449	134.72	81.0667	232.441	215.287	110.321	113.648	143.429	119.06	73.3227	115.227	128.155	83.2759	92.5985	95.0613	108.105	148.848	199.635	127.421	109.811	73.7923	68.8435	115.279	124.82	112.725	131.265	130.409	135.611	194.534	137.672	140.6	138.22	16.439	101.057	109.089
244	Kentucky	22-Oct	Logan	210141	NaN	69.4446	88.8747	130.375	113.545	149.313	229.067	303.971	155.174	105.601	164.449	134.72	81.0667	232.441	215.287	110.321	113.648	143.429	119.06	73.3227	115.227	128.155	83.2759	92.5985	95.0613	108.105	148.848	199.635	127.421	109.811	73.7923	68.8435	115.279	124.82	112.725	131.265	130.409	135.611	194.534	137.672	140.6	138.22	16.439	101.057	109.089
245	Kentucky	22-Nov	Logan	210141	NaN	69.4446	88.8747	130.375	113.545	149.313	229.067	303.971	155.174	105.601	164.449	134.72	81.0667	232.441	215.287	110.321	113.648	143.429	119.06	73.3227	115.227	128.155	83.2759	92.5985	95.0613	108.105	148.848	199.635	127.421	109.811	73.7923	68.8435	115.279	124.82	112.725	131.265	130.409	135.611	194.534	137.672	140.6	138.22	16.439	101.057	109.089
246	Kentucky	22-May	Madison	210151	NaN	53.8798	132.993	101.19	114.129	151.569	209.251	191.584	162.302	143.754	162.208	156.805	78.9576	158.654	155.205	87.141	127.383	106.453	143.531	71.4645	89.0125	146.046	89.0938	163.963	77.435	120.778	208.106	222.979	111.406	172.36	63.1985	132.729	161.249	118.59	194.362	228.949	151.118	67.9488	121.257	141.455	118.787	273.465	4.9057	167.039	114.478
247	Kentucky	22-May	Madison	210151	NaN	53.8798	132.993	101.19	114.129	151.569	209.251	191.584	162.302	143.754	162.208	156.805	78.9576	158.654	155.205	87.141	127.383	106.453	143.531	71.4645	89.0125	146.046	89.0938	163.963	77.435	120.778	208.106	222.979	111.406	172.36	63.1985	132.729	161.249	118.59	194.362	228.949	151.118	67.9488	121.257	141.455	118.787	273.465	4.9057	167.039	114.478
248	Kentucky	22-Jul	Madison	210151	NaN	53.8798	132.993	101.19	114.129	151.569	209.251	191.584	162.302	143.754	162.208	156.805	78.9576	158.654	155.205	87.141	127.383	106.453	143.531	71.4645	89.0125	146.046	89.0938	163.963	77.435	120.778	208.106	222.979	111.406	172.36	63.1985	132.729	161.249	118.59	194.362	228.949	151.118	67.9488	121.257	141.455	118.787	273.465	4.9057	167.039	114.478
249	Kentucky	22-Jul	Madison	210151	NaN	53.8798	132.993	101.19	114.129	151.569	209.251	191.584	162.302	143.754	162.208	156.805	78.9576	158.654	155.205	87.141	127.383	106.453	143.531	71.4645	89.0125	146.046	89.0938	163.963	77.435	120.778	208.106	222.979	111.406	172.36	63.1985	132.729	161.249	118.59	194.362	228.949	151.118	67.9488	121.257	141.455	118.787	273.465	4.9057	167.039	114.478
250	Kentucky	21-Oct	Marion	210155	NaN	59.6954	112.187	114.046	122.451	124.112	239.027	217.26	167.527	105.433	171.06	150.092	84.9562	157.684	151.146	85.4281	108.922	127.164	110.94	80.5417	104.667	99.8752	103.382	110.164	105.267	113.502	210.871	200.09	151.69	139.217	62.8598	89.4177	123.585	130.245	167.82	199.972	143.758	77.2378	100.562	151.06	108.822	199.702	6.33079	89.3379	183.602
251	Kentucky	20-Mar	Marshall	210157	NaN	95.9856	126.799	128.746	135.536	157.321	225.74	311.168	149.075	69.9234	135.75	104.403	129.371	182.997	201.226	104.453	145.782	125.867	82.3835	99.9273	197.618	123.324	132.352	135.119	100.863	109.829	127.587	134.92	85.1368	96.2013	40.7491	63.8643	115.69	173.456	181.2	96.4871	75.381	87.247	130.282	126.651	104.586	146.276	8.75057	81.231	69.6418
252	Kentucky	20-May	Marshall	210157	NaN	95.9856	126.799	128.746	135.536	157.321	225.74	311.168	149.075	69.9234	135.75	104.403	129.371	182.997	201.226	104.453	145.782	125.867	82.3835	99.9273	197.618	123.324	132.352	135.119	100.863	109.829	127.587	134.92	85.1368	96.2013	40.7491	63.8643	115.69	173.456	181.2	96.4871	75.381	87.247	130.282	126.651	104.586	146.276	8.75057	81.231	69.6418
253	Kentucky	21-Nov	Marshall	210157	NaN	95.9856	126.799	128.746	135.536	157.321	225.74	311.168	149.075	69.9234	135.75	104.403	129.371	182.997	201.226	104.453	145.782	125.867	82.3835	99.9273	197.618	123.324	132.352	135.119	100.863	109.829	127.587	134.92	85.1368	96.2013	40.7491	63.8643	115.69	173.456	181.2	96.4871	75.381	87.247	130.282	126.651	104.586	146.276	8.75057	81.231	69.6418
254	Kentucky	21-Jun	Mason	210161	NaN	50.3923	133.839	75.1223	77.5725	104.196	220.713	180.113	124.848	81.4896	175.368	100.243	85.0918	103.356	135.549	86.2862	114.781	101.542	146.07	101.496	88.6956	120.711	101.401	173.028	112.601	155.768	105.144	206.405	120.057	142.796	128.951	161.769	124.172	111.679	157.613	109.567	139.557	92.4093	131.797	95.9205	156.629	300.415	6.54585	74.345	148.72
255	Kentucky	20-Jun	Metcalfe	210169	NaN	58.7939	137.876	134.94	122.79	145.484	242.397	302.712	201.583	127.451	194.032	137.877	80.9964	215.418	213.032	71.5988	94.7207	126.89	111.495	65.091	118.418	105.033	66.6275	100.6	136.508	107.747	174.891	232.935	155.821	119.137	82.68	83.8857	130.739	129.977	156.309	206.819	108.366	71.7306	127.998	132.855	84.3452	164.167	3.65938	130.484	124.294
256	Kentucky	20-Jan	Oldham	210185	NaN	50.88	102.482	103.357	105.805	108.783	252.643	212.975	100.9	110.958	175.551	127.673	107.026	136.015	133.451	70.3833	104.772	169.429	115.829	109.248	104.513	120.933	147.535	138.019	77.682	122.962	194.235	246.856	140.528	128.276	89.5114	157.322	86.3426	159.888	175.877	181.983	173.565	83.8904	128.628	136.821	119.862	230.598	3.63037	58.0843	141.985
257	Kentucky	18-Feb	Scott	210209	NaN	54.379	107.89	90.9889	109.788	118.768	246.952	196.475	120.742	111.937	177.909	124.381	88.732	124.051	129.057	89.4209	110.319	134.719	140.474	79.4324	102.606	153.394	115.702	198.183	89.5227	125.214	149.768	198.1	80.0956	168.624	85.1994	193.29	123.782	104.782	136.752	136.294	180.761	89.6485	102.969	187.412	112.154	290.778	3.80178	81.432	95.5004
258	Kentucky	18-Mar	Scott	210209	NaN	54.379	107.89	90.9889	109.788	118.768	246.952	196.475	120.742	111.937	177.909	124.381	88.732	124.051	129.057	89.4209	110.319	134.719	140.474	79.4324	102.606	153.394	115.702	198.183	89.5227	125.214	149.768	198.1	80.0956	168.624	85.1994	193.29	123.782	104.782	136.752	136.294	180.761	89.6485	102.969	187.412	112.154	290.778	3.80178	81.432	95.5004
259	Kentucky	18-May	Scott	210209	NaN	54.379	107.89	90.9889	109.788	118.768	246.952	196.475	120.742	111.937	177.909	124.381	88.732	124.051	129.057	89.4209	110.319	134.719	140.474	79.4324	102.606	153.394	115.702	198.183	89.5227	125.214	149.768	198.1	80.0956	168.624	85.1994	193.29	123.782	104.782	136.752	136.294	180.761	89.6485	102.969	187.412	112.154	290.778	3.80178	81.432	95.5004
260	Kentucky	18-Jun	Scott	210209	NaN	54.379	107.89	90.9889	109.788	118.768	246.952	196.475	120.742	111.937	177.909	124.381	88.732	124.051	129.057	89.4209	110.319	134.719	140.474	79.4324	102.606	153.394	115.702	198.183	89.5227	125.214	149.768	198.1	80.0956	168.624	85.1994	193.29	123.782	104.782	136.752	136.294	180.761	89.6485	102.969	187.412	112.154	290.778	3.80178	81.432	95.5004
261	Kentucky	18-Aug	Scott	210209	NaN	54.379	107.89	90.9889	109.788	118.768	246.952	196.475	120.742	111.937	177.909	124.381	88.732	124.051	129.057	89.4209	110.319	134.719	140.474	79.4324	102.606	153.394	115.702	198.183	89.5227	125.214	149.768	198.1	80.0956	168.624	85.1994	193.29	123.782	104.782	136.752	136.294	180.761	89.6485	102.969	187.412	112.154	290.778	3.80178	81.432	95.5004
262	Kentucky	21-Nov	Scott	210209	NaN	54.379	107.89	90.9889	109.788	118.768	246.952	196.475	120.742	111.937	177.909	124.381	88.732	124.051	129.057	89.4209	110.319	134.719	140.474	79.4324	102.606	153.394	115.702	198.183	89.5227	125.214	149.768	198.1	80.0956	168.624	85.1994	193.29	123.782	104.782	136.752	136.294	180.761	89.6485	102.969	187.412	112.154	290.778	3.80178	81.432	95.5004
263	Kentucky	21-Dec	Scott	210209	NaN	54.379	107.89	90.9889	109.788	118.768	246.952	196.475	120.742	111.937	177.909	124.381	88.732	124.051	129.057	89.4209	110.319	134.719	140.474	79.4324	102.606	153.394	115.702	198.183	89.5227	125.214	149.768	198.1	80.0956	168.624	85.1994	193.29	123.782	104.782	136.752	136.294	180.761	89.6485	102.969	187.412	112.154	290.778	3.80178	81.432	95.5004
264	Kentucky	22-Jun	Scott	210209	NaN	54.379	107.89	90.9889	109.788	118.768	246.952	196.475	120.742	111.937	177.909	124.381	88.732	124.051	129.057	89.4209	110.319	134.719	140.474	79.4324	102.606	153.394	115.702	198.183	89.5227	125.214	149.768	198.1	80.0956	168.624	85.1994	193.29	123.782	104.782	136.752	136.294	180.761	89.6485	102.969	187.412	112.154	290.778	3.80178	81.432	95.5004
265	Kentucky	22-Jul	Scott	210209	NaN	54.379	107.89	90.9889	109.788	118.768	246.952	196.475	120.742	111.937	177.909	124.381	88.732	124.051	129.057	89.4209	110.319	134.719	140.474	79.4324	102.606	153.394	115.702	198.183	89.5227	125.214	149.768	198.1	80.0956	168.624	85.1994	193.29	123.782	104.782	136.752	136.294	180.761	89.6485	102.969	187.412	112.154	290.778	3.80178	81.432	95.5004
266	Kentucky	18-May	Shelby	210211	NaN	51.5434	104.07	100.984	113.572	124.555	250.628	212.139	112.968	102.016	185.336	133.521	97.3932	127.445	139.351	83.4996	105.261	163.819	121.858	90.1624	102.797	135.729	154.35	150.373	86.4115	121.904	176.717	229.196	145.122	130.468	86.8245	155.779	105.885	124.632	172.17	162.228	160.902	92.2613	117.593	181.805	109.984	210.95	3.28269	52.8736	140.153
267	Kentucky	19-Feb	Shelby	210211	NaN	51.5434	104.07	100.984	113.572	124.555	250.628	212.139	112.968	102.016	185.336	133.521	97.3932	127.445	139.351	83.4996	105.261	163.819	121.858	90.1624	102.797	135.729	154.35	150.373	86.4115	121.904	176.717	229.196	145.122	130.468	86.8245	155.779	105.885	124.632	172.17	162.228	160.902	92.2613	117.593	181.805	109.984	210.95	3.28269	52.8736	140.153
268	Kentucky	20-Apr	Shelby	210211	NaN	51.5434	104.07	100.984	113.572	124.555	250.628	212.139	112.968	102.016	185.336	133.521	97.3932	127.445	139.351	83.4996	105.261	163.819	121.858	90.1624	102.797	135.729	154.35	150.373	86.4115	121.904	176.717	229.196	145.122	130.468	86.8245	155.779	105.885	124.632	172.17	162.228	160.902	92.2613	117.593	181.805	109.984	210.95	3.28269	52.8736	140.153
269	Kentucky	20-Apr	Shelby	210211	NaN	51.5434	104.07	100.984	113.572	124.555	250.628	212.139	112.968	102.016	185.336	133.521	97.3932	127.445	139.351	83.4996	105.261	163.819	121.858	90.1624	102.797	135.729	154.35	150.373	86.4115	121.904	176.717	229.196	145.122	130.468	86.8245	155.779	105.885	124.632	172.17	162.228	160.902	92.2613	117.593	181.805	109.984	210.95	3.28269	52.8736	140.153
270	Kentucky	22-Sep	Taylor	210217	NaN	53.7604	130.832	126.471	114.206	128.398	229.233	260.712	198.294	108.33	178.53	136.005	84.4963	184.788	191.032	68.0747	98.6378	124.481	117.422	75.5509	108.337	98.197	76.6405	103.445	114.076	114.396	210.443	207.14	155.182	138.754	63.6802	85.1163	143.062	131.091	164.782	212.764	116.329	69.9735	99.0523	135.052	100.673	179.341	2.5345	123.46	132.19
271	Kentucky	18-Jan	Woodford	210239	49.6894	49.6894	110.685	99.415	118.041	125	240.229	197.872	135.794	118.725	186.921	144.178	87.763	141.604	133.118	98.622	116.691	131.497	129.353	78.385	102.47	175.114	117.534	157.607	101.828	122.116	153.202	189.297	88.3507	165.546	66.9777	150.443	127.019	87.9633	149.647	161.865	158.304	72.5323	99.3993	195.601	110.498	262.164	1.67201	93.286	108.574
272	Kentucky	18-Apr	Woodford	210239	NaN	49.6894	110.685	99.415	118.041	125	240.229	197.872	135.794	118.725	186.921	144.178	87.763	141.604	133.118	98.622	116.691	131.497	129.353	78.385	102.47	175.114	117.534	157.607	101.828	122.116	153.202	189.297	88.3507	165.546	66.9777	150.443	127.019	87.9633	149.647	161.865	158.304	72.5323	99.3993	195.601	110.498	262.164	1.67201	93.286	108.574
273	Kentucky	18-May	Woodford	210239	NaN	49.6894	110.685	99.415	118.041	125	240.229	197.872	135.794	118.725	186.921	144.178	87.763	141.604	133.118	98.622	116.691	131.497	129.353	78.385	102.47	175.114	117.534	157.607	101.828	122.116	153.202	189.297	88.3507	165.546	66.9777	150.443	127.019	87.9633	149.647	161.865	158.304	72.5323	99.3993	195.601	110.498	262.164	1.67201	93.286	108.574
274	Kentucky	18-May	Woodford	210239	NaN	49.6894	110.685	99.415	118.041	125	240.229	197.872	135.794	118.725	186.921	144.178	87.763	141.604	133.118	98.622	116.691	131.497	129.353	78.385	102.47	175.114	117.534	157.607	101.828	122.116	153.202	189.297	88.3507	165.546	66.9777	150.443	127.019	87.9633	149.647	161.865	158.304	72.5323	99.3993	195.601	110.498	262.164	1.67201	93.286	108.574
275	Kentucky	18-May	Woodford	210239	NaN	49.6894	110.685	99.415	118.041	125	240.229	197.872	135.794	118.725	186.921	144.178	87.763	141.604	133.118	98.622	116.691	131.497	129.353	78.385	102.47	175.114	117.534	157.607	101.828	122.116	153.202	189.297	88.3507	165.546	66.9777	150.443	127.019	87.9633	149.647	161.865	158.304	72.5323	99.3993	195.601	110.498	262.164	1.67201	93.286	108.574
276	Kentucky	18-Jun	Woodford	210239	NaN	49.6894	110.685	99.415	118.041	125	240.229	197.872	135.794	118.725	186.921	144.178	87.763	141.604	133.118	98.622	116.691	131.497	129.353	78.385	102.47	175.114	117.534	157.607	101.828	122.116	153.202	189.297	88.3507	165.546	66.9777	150.443	127.019	87.9633	149.647	161.865	158.304	72.5323	99.3993	195.601	110.498	262.164	1.67201	93.286	108.574
277	Kentucky	18-Jul	Woodford	210239	NaN	49.6894	110.685	99.415	118.041	125	240.229	197.872	135.794	118.725	186.921	144.178	87.763	141.604	133.118	98.622	116.691	131.497	129.353	78.385	102.47	175.114	117.534	157.607	101.828	122.116	153.202	189.297	88.3507	165.546	66.9777	150.443	127.019	87.9633	149.647	161.865	158.304	72.5323	99.3993	195.601	110.498	262.164	1.67201	93.286	108.574
278	Kentucky	18-Aug	Woodford	210239	NaN	49.6894	110.685	99.415	118.041	125	240.229	197.872	135.794	118.725	186.921	144.178	87.763	141.604	133.118	98.622	116.691	131.497	129.353	78.385	102.47	175.114	117.534	157.607	101.828	122.116	153.202	189.297	88.3507	165.546	66.9777	150.443	127.019	87.9633	149.647	161.865	158.304	72.5323	99.3993	195.601	110.498	262.164	1.67201	93.286	108.574
279	Kentucky	18-Oct	Woodford	210239	NaN	49.6894	110.685	99.415	118.041	125	240.229	197.872	135.794	118.725	186.921	144.178	87.763	141.604	133.118	98.622	116.691	131.497	129.353	78.385	102.47	175.114	117.534	157.607	101.828	122.116	153.202	189.297	88.3507	165.546	66.9777	150.443	127.019	87.9633	149.647	161.865	158.304	72.5323	99.3993	195.601	110.498	262.164	1.67201	93.286	108.574
280	Kentucky	18-Nov	Woodford	210239	NaN	49.6894	110.685	99.415	118.041	125	240.229	197.872	135.794	118.725	186.921	144.178	87.763	141.604	133.118	98.622	116.691	131.497	129.353	78.385	102.47	175.114	117.534	157.607	101.828	122.116	153.202	189.297	88.3507	165.546	66.9777	150.443	127.019	87.9633	149.647	161.865	158.304	72.5323	99.3993	195.601	110.498	262.164	1.67201	93.286	108.574
281	Kentucky	19-Jan	Woodford	210239	NaN	49.6894	110.685	99.415	118.041	125	240.229	197.872	135.794	118.725	186.921	144.178	87.763	141.604	133.118	98.622	116.691	131.497	129.353	78.385	102.47	175.114	117.534	157.607	101.828	122.116	153.202	189.297	88.3507	165.546	66.9777	150.443	127.019	87.9633	149.647	161.865	158.304	72.5323	99.3993	195.601	110.498	262.164	1.67201	93.286	108.574
282	Kentucky	19-Jul	Woodford	210239	NaN	49.6894	110.685	99.415	118.041	125	240.229	197.872	135.794	118.725	186.921	144.178	87.763	141.604	133.118	98.622	116.691	131.497	129.353	78.385	102.47	175.114	117.534	157.607	101.828	122.116	153.202	189.297	88.3507	165.546	66.9777	150.443	127.019	87.9633	149.647	161.865	158.304	72.5323	99.3993	195.601	110.498	262.164	1.67201	93.286	108.574
283	Kentucky	20-Apr	Woodford	210239	NaN	49.6894	110.685	99.415	118.041	125	240.229	197.872	135.794	118.725	186.921	144.178	87.763	141.604	133.118	98.622	116.691	131.497	129.353	78.385	102.47	175.114	117.534	157.607	101.828	122.116	153.202	189.297	88.3507	165.546	66.9777	150.443	127.019	87.9633	149.647	161.865	158.304	72.5323	99.3993	195.601	110.498	262.164	1.67201	93.286	108.574
284	Kentucky	20-May	Woodford	210239	NaN	49.6894	110.685	99.415	118.041	125	240.229	197.872	135.794	118.725	186.921	144.178	87.763	141.604	133.118	98.622	116.691	131.497	129.353	78.385	102.47	175.114	117.534	157.607	101.828	122.116	153.202	189.297	88.3507	165.546	66.9777	150.443	127.019	87.9633	149.647	161.865	158.304	72.5323	99.3993	195.601	110.498	262.164	1.67201	93.286	108.574
285	Kentucky	20-Oct	Woodford	210239	NaN	49.6894	110.685	99.415	118.041	125	240.229	197.872	135.794	118.725	186.921	144.178	87.763	141.604	133.118	98.622	116.691	131.497	129.353	78.385	102.47	175.114	117.534	157.607	101.828	122.116	153.202	189.297	88.3507	165.546	66.9777	150.443	127.019	87.9633	149.647	161.865	158.304	72.5323	99.3993	195.601	110.498	262.164	1.67201	93.286	108.574
286	Kentucky	20-Oct	Woodford	210239	NaN	49.6894	110.685	99.415	118.041	125	240.229	197.872	135.794	118.725	186.921	144.178	87.763	141.604	133.118	98.622	116.691	131.497	129.353	78.385	102.47	175.114	117.534	157.607	101.828	122.116	153.202	189.297	88.3507	165.546	66.9777	150.443	127.019	87.9633	149.647	161.865	158.304	72.5323	99.3993	195.601	110.498	262.164	1.67201	93.286	108.574
287	Kentucky	20-Nov	Woodford	210239	NaN	49.6894	110.685	99.415	118.041	125	240.229	197.872	135.794	118.725	186.921	144.178	87.763	141.604	133.118	98.622	116.691	131.497	129.353	78.385	102.47	175.114	117.534	157.607	101.828	122.116	153.202	189.297	88.3507	165.546	66.9777	150.443	127.019	87.9633	149.647	161.865	158.304	72.5323	99.3993	195.601	110.498	262.164	1.67201	93.286	108.574
288	Kentucky	20-Nov	Woodford	210239	NaN	49.6894	110.685	99.415	118.041	125	240.229	197.872	135.794	118.725	186.921	144.178	87.763	141.604	133.118	98.622	116.691	131.497	129.353	78.385	102.47	175.114	117.534	157.607	101.828	122.116	153.202	189.297	88.3507	165.546	66.9777	150.443	127.019	87.9633	149.647	161.865	158.304	72.5323	99.3993	195.601	110.498	262.164	1.67201	93.286	108.574
289	Kentucky	20-Dec	Woodford	210239	NaN	49.6894	110.685	99.415	118.041	125	240.229	197.872	135.794	118.725	186.921	144.178	87.763	141.604	133.118	98.622	116.691	131.497	129.353	78.385	102.47	175.114	117.534	157.607	101.828	122.116	153.202	189.297	88.3507	165.546	66.9777	150.443	127.019	87.9633	149.647	161.865	158.304	72.5323	99.3993	195.601	110.498	262.164	1.67201	93.286	108.574
290	Kentucky	21-Jun	Woodford	210239	NaN	49.6894	110.685	99.415	118.041	125	240.229	197.872	135.794	118.725	186.921	144.178	87.763	141.604	133.118	98.622	116.691	131.497	129.353	78.385	102.47	175.114	117.534	157.607	101.828	122.116	153.202	189.297	88.3507	165.546	66.9777	150.443	127.019	87.9633	149.647	161.865	158.304	72.5323	99.3993	195.601	110.498	262.164	1.67201	93.286	108.574
291	Kentucky	21-Sep	Woodford	210239	NaN	49.6894	110.685	99.415	118.041	125	240.229	197.872	135.794	118.725	186.921	144.178	87.763	141.604	133.118	98.622	116.691	131.497	129.353	78.385	102.47	175.114	117.534	157.607	101.828	122.116	153.202	189.297	88.3507	165.546	66.9777	150.443	127.019	87.9633	149.647	161.865	158.304	72.5323	99.3993	195.601	110.498	262.164	1.67201	93.286	108.574
292	Kentucky	21-Dec	Woodford	210239	NaN	49.6894	110.685	99.415	118.041	125	240.229	197.872	135.794	118.725	186.921	144.178	87.763	141.604	133.118	98.622	116.691	131.497	129.353	78.385	102.47	175.114	117.534	157.607	101.828	122.116	153.202	189.297	88.3507	165.546	66.9777	150.443	127.019	87.9633	149.647	161.865	158.304	72.5323	99.3993	195.601	110.498	262.164	1.67201	93.286	108.574
293	Maryland	20-Dec	Carroll	240013	NaN	64.9813	100.459	83.4125	44.947	77.2082	123.639	76.7226	67.9862	101.211	64.6284	61.3178	131.273	75.6554	74.2913	47.6841	104.064	83.7783	123.946	63.0906	93.2887	162.698	161.599	81.5023	87.9352	170.875	140.528	100.855	122.697	95.1541	74.5208	276.377	179.73	88.019	110.91	118.34	161.954	76.1363	127.689	149.764	81.6417	268.405	21.2789	57.8021	244.182
294	Maryland	22-Mar	Howard	240027	NaN	36.1866	85.1534	76.8034	49.4763	92.8269	125.208	90.2611	80.5631	116.291	57.8002	59.0279	119.537	74.2288	84.2595	62.4185	98.1106	54.7489	147.729	72.3	92.588	201.993	156.674	64.1136	87.6145	164.853	128.774	87.6613	148.888	98.597	71.439	283.973	133.787	91.9541	94.0334	136.333	139.304	90.5177	231.577	150.427	94.2954	265.362	7.37184	111.995	162.385
295	Maryland	20-Jan	Montgomery	240031	NaN	39.7838	88.7567	76.7647	46.827	84.5556	112.211	88.4134	85.5777	104.48	55.79	52.4417	117.255	65.8822	68.6098	52.3046	94.0592	64.4706	139.076	74.0845	79.7413	183.646	144.56	73.799	81.2989	163.725	134.546	88.9875	132.592	107.288	75.9486	239.03	146.134	99.0034	89.1758	123.018	134.285	79.4203	191.653	150.262	82.2574	245.564	9.33432	100.869	160.868
296	Massachusetts	21-Mar	Barnstable	250001	NaN	118.905	147.425	43.6911	63.486	108.188	176.633	71.36	93.245	107.958	130.279	169.855	96.0662	91.158	70.2116	92.9416	110.535	144.453	158.304	88.6191	70.4426	49.3753	98.8393	64.1558	120.874	61.0112	87.7823	160.088	41.2721	43.2671	92.1218	29.316	97.3869	22.3578	73.8866	9.525	79.4912	64.1169	31.8166	73.7447	49.0047	103.756	87.9191	33.1728	274.733
297	Massachusetts	20-Dec	Bristol	250005	NaN	153.584	153.341	37.7154	53.7091	97.9439	146.814	89.4869	82.2928	99.5634	142.565	171.206	84.1924	101.87	62.8014	80.0396	145.473	162.371	149.765	94.4923	86.6239	56.5858	94.2368	66.7547	117.752	38.3079	73.9831	110.587	87.6051	63.4158	83.1158	50.6314	142.292	37.8674	186.429	23.2025	118.521	82.3557	51.7076	153.123	79.207	191.469	46.483	28.2349	216.633
298	Massachusetts	21-May	Bristol	250005	NaN	153.584	153.341	37.7154	53.7091	97.9439	146.814	89.4869	82.2928	99.5634	142.565	171.206	84.1924	101.87	62.8014	80.0396	145.473	162.371	149.765	94.4923	86.6239	56.5858	94.2368	66.7547	117.752	38.3079	73.9831	110.587	87.6051	63.4158	83.1158	50.6314	142.292	37.8674	186.429	23.2025	118.521	82.3557	51.7076	153.123	79.207	191.469	46.483	28.2349	216.633
299	Massachusetts	21-Jul	Bristol	250005	NaN	153.584	153.341	37.7154	53.7091	97.9439	146.814	89.4869	82.2928	99.5634	142.565	171.206	84.1924	101.87	62.8014	80.0396	145.473	162.371	149.765	94.4923	86.6239	56.5858	94.2368	66.7547	117.752	38.3079	73.9831	110.587	87.6051	63.4158	83.1158	50.6314	142.292	37.8674	186.429	23.2025	118.521	82.3557	51.7076	153.123	79.207	191.469	46.483	28.2349	216.633
300	Massachusetts	21-May	Essex	250009	NaN	87.4917	100.681	49.0513	49.7047	76.1937	97.4115	82.7993	80.1952	87.3488	118.787	110.659	66.245	91.9883	48.6613	57.4425	131.229	142.846	142.04	137.262	93.5439	46.029	77.9233	50.0332	107.439	37.0236	94.7174	124.219	54.3467	66.0979	63.7843	99.3181	109.188	89.5561	286.105	37.9903	138.298	112.645	50.3115	140.91	34.5756	162.051	28.2179	46.2391	175.516
301	Massachusetts	21-Feb	Franklin	250011	NaN	111.04	131.696	49.6475	64.3393	45.9878	120.389	78.5673	85.5579	64.3863	117.941	66.4776	39.4624	90.2625	53.2682	75.8893	113.889	183.149	123.562	125.373	116.032	42.347	84.9801	68.5974	124.758	72.03	134.374	113.01	46.2774	58.9898	61.1935	171.85	104.418	118.326	321.358	84.71	216.008	99.5746	85.5993	118.635	57.9249	212.818	39.8752	72.8849	152.736
302	Massachusetts	21-Jul	Franklin	250011	NaN	111.04	131.696	49.6475	64.3393	45.9878	120.389	78.5673	85.5579	64.3863	117.941	66.4776	39.4624	90.2625	53.2682	75.8893	113.889	183.149	123.562	125.373	116.032	42.347	84.9801	68.5974	124.758	72.03	134.374	113.01	46.2774	58.9898	61.1935	171.85	104.418	118.326	321.358	84.71	216.008	99.5746	85.5993	118.635	57.9249	212.818	39.8752	72.8849	152.736
303	Massachusetts	20-Nov	Hampden	250013	NaN	103.27	132.159	48.7335	61.6342	51.7578	127.067	85.6845	85.0246	67.0957	119.114	71.5904	57.3059	97.4895	59.3755	78.6811	125.723	192.261	122.588	98.4758	127.485	59.6398	105.087	57.4421	152.86	70.9667	125.668	76.9615	49.3114	73.2851	64.2198	175.858	96.2148	71.7504	307.638	83.1298	171.043	102.71	81.4215	153.965	86.7873	210.62	52.876	70.3475	170.106
304	Massachusetts	21-Mar	Hampden	250013	NaN	103.27	132.159	48.7335	61.6342	51.7578	127.067	85.6845	85.0246	67.0957	119.114	71.5904	57.3059	97.4895	59.3755	78.6811	125.723	192.261	122.588	98.4758	127.485	59.6398	105.087	57.4421	152.86	70.9667	125.668	76.9615	49.3114	73.2851	64.2198	175.858	96.2148	71.7504	307.638	83.1298	171.043	102.71	81.4215	153.965	86.7873	210.62	52.876	70.3475	170.106
305	Massachusetts	21-Jul	Hampden	250013	NaN	103.27	132.159	48.7335	61.6342	51.7578	127.067	85.6845	85.0246	67.0957	119.114	71.5904	57.3059	97.4895	59.3755	78.6811	125.723	192.261	122.588	98.4758	127.485	59.6398	105.087	57.4421	152.86	70.9667	125.668	76.9615	49.3114	73.2851	64.2198	175.858	96.2148	71.7504	307.638	83.1298	171.043	102.71	81.4215	153.965	86.7873	210.62	52.876	70.3475	170.106
306	Massachusetts	21-Jul	Hampshire	250015	NaN	102.909	133.817	47.9985	61.1971	45.6288	119.111	84.7315	83.3987	62.8708	113.409	68.6387	42.5925	95.7451	57.0635	78.0377	113.39	181.665	117.805	118.047	118.925	48.2908	90.9732	63.3482	138.233	73.8596	139.496	88.9141	51.1904	68.3561	64.7744	183.128	93.7113	110.714	313.23	77.2742	193.14	110.817	86.2618	124.979	74.0614	221.322	42.2898	78.4737	156.433
307	Massachusetts	19-Nov	Middlesex	250017	NaN	94.2456	112.213	45.0288	58.6301	76.5314	104.699	84.8652	81.6537	81.1916	123.272	113.759	62.1393	92.1619	45.6003	64.6175	135.055	170.262	135.421	116.288	95.7746	50.1718	85.2966	58.1429	126.743	40.4076	90.5605	117.786	67.8508	63.0184	64.4876	111.299	127.289	77.4431	291.075	45.4322	151.962	103.744	56.9362	137.663	48.7424	189.073	33.7399	41.4164	173.818
308	Massachusetts	21-Mar	Middlesex	250017	NaN	94.2456	112.213	45.0288	58.6301	76.5314	104.699	84.8652	81.6537	81.1916	123.272	113.759	62.1393	92.1619	45.6003	64.6175	135.055	170.262	135.421	116.288	95.7746	50.1718	85.2966	58.1429	126.743	40.4076	90.5605	117.786	67.8508	63.0184	64.4876	111.299	127.289	77.4431	291.075	45.4322	151.962	103.744	56.9362	137.663	48.7424	189.073	33.7399	41.4164	173.818
309	Massachusetts	21-May	Middlesex	250017	NaN	94.2456	112.213	45.0288	58.6301	76.5314	104.699	84.8652	81.6537	81.1916	123.272	113.759	62.1393	92.1619	45.6003	64.6175	135.055	170.262	135.421	116.288	95.7746	50.1718	85.2966	58.1429	126.743	40.4076	90.5605	117.786	67.8508	63.0184	64.4876	111.299	127.289	77.4431	291.075	45.4322	151.962	103.744	56.9362	137.663	48.7424	189.073	33.7399	41.4164	173.818
310	Massachusetts	21-May	Middlesex	250017	NaN	94.2456	112.213	45.0288	58.6301	76.5314	104.699	84.8652	81.6537	81.1916	123.272	113.759	62.1393	92.1619	45.6003	64.6175	135.055	170.262	135.421	116.288	95.7746	50.1718	85.2966	58.1429	126.743	40.4076	90.5605	117.786	67.8508	63.0184	64.4876	111.299	127.289	77.4431	291.075	45.4322	151.962	103.744	56.9362	137.663	48.7424	189.073	33.7399	41.4164	173.818
311	Massachusetts	21-Jul	Middlesex	250017	NaN	94.2456	112.213	45.0288	58.6301	76.5314	104.699	84.8652	81.6537	81.1916	123.272	113.759	62.1393	92.1619	45.6003	64.6175	135.055	170.262	135.421	116.288	95.7746	50.1718	85.2966	58.1429	126.743	40.4076	90.5605	117.786	67.8508	63.0184	64.4876	111.299	127.289	77.4431	291.075	45.4322	151.962	103.744	56.9362	137.663	48.7424	189.073	33.7399	41.4164	173.818
312	Massachusetts	21-Jul	Norfolk	250021	NaN	130.492	143.317	39.0234	58.0434	90.6349	113.645	86.4759	82.0868	101.501	135.588	165.536	82.091	107.219	51.7616	72.8297	149.538	188.699	162.973	107.7	87.2546	51.9993	106.101	74.1097	137.007	34.2225	73.1743	104.863	108.129	76.4436	75.3396	93.0627	138.891	52.0287	267.509	34.5211	129.867	100.384	71.5809	133.533	73.0182	227.747	41.0563	37.0811	180.469
313	Massachusetts	20-Dec	Plymouth	250023	NaN	154.405	163.273	44.2958	57.8562	98.9769	142.547	84.3567	83.9049	116.405	147.75	178.957	89.7872	105.24	58.5486	81.8421	141.483	160.987	164.258	107.618	94.177	51.7877	91.9382	68.2378	120.394	44.5794	84.0054	114.64	68.978	63.4698	82.6045	50.3076	153.01	37.2984	185.202	21.2916	115.379	72.9969	48.467	149.667	102.878	183.282	50.5274	30.8397	235.518
314	Massachusetts	21-Feb	Plymouth	250023	NaN	154.405	163.273	44.2958	57.8562	98.9769	142.547	84.3567	83.9049	116.405	147.75	178.957	89.7872	105.24	58.5486	81.8421	141.483	160.987	164.258	107.618	94.177	51.7877	91.9382	68.2378	120.394	44.5794	84.0054	114.64	68.978	63.4698	82.6045	50.3076	153.01	37.2984	185.202	21.2916	115.379	72.9969	48.467	149.667	102.878	183.282	50.5274	30.8397	235.518
315	Massachusetts	21-Feb	Plymouth	250023	NaN	154.405	163.273	44.2958	57.8562	98.9769	142.547	84.3567	83.9049	116.405	147.75	178.957	89.7872	105.24	58.5486	81.8421	141.483	160.987	164.258	107.618	94.177	51.7877	91.9382	68.2378	120.394	44.5794	84.0054	114.64	68.978	63.4698	82.6045	50.3076	153.01	37.2984	185.202	21.2916	115.379	72.9969	48.467	149.667	102.878	183.282	50.5274	30.8397	235.518
316	Massachusetts	21-Jul	Plymouth	250023	NaN	154.405	163.273	44.2958	57.8562	98.9769	142.547	84.3567	83.9049	116.405	147.75	178.957	89.7872	105.24	58.5486	81.8421	141.483	160.987	164.258	107.618	94.177	51.7877	91.9382	68.2378	120.394	44.5794	84.0054	114.64	68.978	63.4698	82.6045	50.3076	153.01	37.2984	185.202	21.2916	115.379	72.9969	48.467	149.667	102.878	183.282	50.5274	30.8397	235.518
317	Massachusetts	20-Feb	Worcester	250027	NaN	107.103	130.635	49.8719	57.5677	76.216	119.791	81.7926	84.6509	76.8202	133.575	102.531	64.1795	95.5255	50.0425	71.1635	131.953	198.707	135.897	106.835	102.667	51.6062	93.7844	68.1782	138.806	53.1449	106.986	102.564	71.5474	55.6104	64.2436	140.333	125.245	79.6984	299.077	68.2943	179.931	114.267	77.8894	125.952	63.1978	209.93	42.4375	44.6438	180.771
318	Massachusetts	21-Feb	Worcester	250027	NaN	107.103	130.635	49.8719	57.5677	76.216	119.791	81.7926	84.6509	76.8202	133.575	102.531	64.1795	95.5255	50.0425	71.1635	131.953	198.707	135.897	106.835	102.667	51.6062	93.7844	68.1782	138.806	53.1449	106.986	102.564	71.5474	55.6104	64.2436	140.333	125.245	79.6984	299.077	68.2943	179.931	114.267	77.8894	125.952	63.1978	209.93	42.4375	44.6438	180.771
319	Massachusetts	21-Jul	Worcester	250027	NaN	107.103	130.635	49.8719	57.5677	76.216	119.791	81.7926	84.6509	76.8202	133.575	102.531	64.1795	95.5255	50.0425	71.1635	131.953	198.707	135.897	106.835	102.667	51.6062	93.7844	68.1782	138.806	53.1449	106.986	102.564	71.5474	55.6104	64.2436	140.333	125.245	79.6984	299.077	68.2943	179.931	114.267	77.8894	125.952	63.1978	209.93	42.4375	44.6438	180.771
320	Massachusetts	21-Dec	Worcester	250027	NaN	107.103	130.635	49.8719	57.5677	76.216	119.791	81.7926	84.6509	76.8202	133.575	102.531	64.1795	95.5255	50.0425	71.1635	131.953	198.707	135.897	106.835	102.667	51.6062	93.7844	68.1782	138.806	53.1449	106.986	102.564	71.5474	55.6104	64.2436	140.333	125.245	79.6984	299.077	68.2943	179.931	114.267	77.8894	125.952	63.1978	209.93	42.4375	44.6438	180.771
321	Michigan	21-Aug	Allegan	260005	NaN	54.9398	69.7509	93.6573	35.2891	33.0335	129.283	69.3356	24.8098	27.7714	84.0403	35.9254	65.2235	78.3081	39.9673	78.6745	71.7975	101.629	85.9911	38.4187	120.073	177.036	139.835	133.223	38.408	97.2105	109.041	130.452	94.704	226.43	46.6203	74.4678	69.8374	66.2089	72.2226	104.26	133.181	60.9705	70.8723	65.5594	96.3008	82.1098	176.386	76.3943	62.5071
322	Michigan	21-Sep	Alpena	260007	NaN	49.4147	60.1331	49.7689	17.0206	19.0402	45.1287	66.4015	29.2808	25.4864	30.2313	30.788	30.9133	63.2937	24.7692	109.206	117.86	73.3608	80.7353	42.868	84.0168	76.4068	128.025	71.4717	80.221	73.2226	20.2052	85.5941	64.0664	62.5431	90.6424	62.6937	59.3852	182.747	159.296	56.1286	86.7223	52.5439	96.7928	74.7969	92.4183	92.8949	94.5408	64.5853	60.92
323	Michigan	21-Aug	Baraga	260013	NaN	62.71	41.713	61.2611	23.2476	42.2999	32.6058	99.4364	26.0051	50.2247	54.6862	23.8176	32.231	70.7264	64.4875	57.2277	40.2881	109.852	83.0624	86.2179	126.105	59.5497	100.162	49.6852	36.7472	94.5115	128.929	39.8018	66.6014	111.761	88.1361	88.2345	80.4023	136.119	43.8287	77.4668	95.4556	68.8347	147.402	51.1762	97.0371	130.293	140.984	84.0243	92.8215
324	Michigan	19-Apr	Bay	260017	NaN	37.8821	54.0394	67.3014	20.4038	13.4096	74.0364	56.0925	21.9603	28.3156	48.4246	17.9801	38.9861	53.9777	30.8593	93.6018	82.6099	68.6279	57.9161	29.3512	59.7181	94.8974	108.523	177.085	45.3186	76.9702	50.8489	123.139	46.1514	117.649	59.0254	53.8293	52.8169	65.8146	106.362	61.1268	151.085	44.0144	93.7629	118.458	128.601	60.4835	102.083	72.9464	108.242
325	Michigan	22-Dec	Bay	260017	NaN	37.8821	54.0394	67.3014	20.4038	13.4096	74.0364	56.0925	21.9603	28.3156	48.4246	17.9801	38.9861	53.9777	30.8593	93.6018	82.6099	68.6279	57.9161	29.3512	59.7181	94.8974	108.523	177.085	45.3186	76.9702	50.8489	123.139	46.1514	117.649	59.0254	53.8293	52.8169	65.8146	106.362	61.1268	151.085	44.0144	93.7629	118.458	128.601	60.4835	102.083	72.9464	108.242
326	Michigan	22-Dec	Bay	260017	NaN	37.8821	54.0394	67.3014	20.4038	13.4096	74.0364	56.0925	21.9603	28.3156	48.4246	17.9801	38.9861	53.9777	30.8593	93.6018	82.6099	68.6279	57.9161	29.3512	59.7181	94.8974	108.523	177.085	45.3186	76.9702	50.8489	123.139	46.1514	117.649	59.0254	53.8293	52.8169	65.8146	106.362	61.1268	151.085	44.0144	93.7629	118.458	128.601	60.4835	102.083	72.9464	108.242
327	Michigan	22-Dec	Berrien	260021	NaN	47.408	50.1258	100.522	44.577	26.8213	158.413	52.9314	35.3963	23.8935	77.6763	54.593	70.1673	65.7075	48.4364	79.4092	73.7024	126.615	104.081	40.0897	94.7952	184.045	165.188	138.078	43.7794	93.1876	148.697	141.5	62.7426	204.339	55.5925	81.4889	91.3769	55.3827	63.2296	136.104	136.577	63.9103	78.609	115.864	59.8388	57.144	160.654	49.9621	76.7815
328	Michigan	21-Jul	Calhoun	260025	NaN	37.2725	39.64	96.1901	29.0548	13.5422	143.653	46.3552	24.9281	19.572	71.6777	47.6691	63.5067	70.0216	57.6472	84.8347	68.9039	99.4542	77.6737	35.1083	110.044	195.713	131.078	150.928	38.3254	105.572	77.5922	156.471	89.3721	204.456	64.5755	45.435	74.025	56.4857	125.35	114.629	121.154	61.3957	80.7429	97.9092	137.299	76.0827	126.142	89.3688	124.952
329	Michigan	20-Mar	Cass	260027	NaN	43.2995	56.9546	100.587	39.7791	23.6269	172.833	46.4486	44.7484	24.9402	70.9097	58.5975	69.6874	62.4363	55.9786	74.49	75.0357	118.856	98.9417	42.9795	89.2493	202.573	158.968	119.585	45.6344	95.9857	159.657	143.112	59.3744	219.423	64.3631	82.3677	106.06	68.3322	82.8258	163.507	133.504	61.3741	81.456	138.822	76.3349	55.8564	148.726	56.2291	87.4227
330	Michigan	21-Jun	Cheboygan	260031	NaN	33.0922	60.3831	35.9416	15.0271	20.0903	39.7221	71.4982	26.547	33.4977	30.1708	22.2587	25.4148	68.541	19.5347	93.7461	86.5649	71.4804	107.828	60.9306	96.9182	101.673	108.49	70.035	51.0784	40.428	29.464	98.1017	85.2388	81.1238	82.858	43.891	67.0374	135.419	166.08	65.9241	68.8478	17.8732	65.7326	110.407	89.7143	76.6374	125.246	98.8809	64.2029
331	Michigan	19-Apr	Clare	260035	NaN	45.9278	68.5447	58.4107	26.8653	14.8409	71.3231	66.139	25.158	23.7864	31.9302	19.8598	45.1227	63.1687	27.4426	105.546	93.2893	69.8116	87.2112	38.5151	83.2262	132.38	121.63	160.077	86.3754	82.5069	35.8551	120.819	64.7147	109.048	56.265	74.1062	70.2872	59.9858	102.931	67.0872	121.321	63.016	90.7867	151.532	115.475	80.2983	136.888	64.3955	80.5101
332	Michigan	22-Jan	Delta	260041	NaN	39.7315	69.5395	60.915	17.6187	26.1339	40.1729	90.0279	22.6016	39.318	30.7017	14.9809	33.917	88.8651	54.9084	86.0802	49.4918	93.8369	72.3051	82.2128	99.176	64.6738	144.281	50.196	30.7473	92.9225	92.7491	54.794	112.419	91.9435	67.7265	106.487	84.8362	160.045	113.036	50.3413	77.601	82.7802	88.3654	53.9036	98.5348	81.7917	168.223	79.5674	64.8893
333	Michigan	20-Mar	Eaton	260045	NaN	46.1905	57.2246	101.243	36.8992	19.1103	129.29	63.3075	34.6488	33.4492	83.9978	38.5075	52.7067	72.8467	49.8405	75.6376	76.1902	82.405	75.1476	40.7197	104.849	170.432	121.389	147.839	44.7429	124.086	69.6064	183.058	86.8895	177.454	44.0618	43.8902	71.5475	67.6624	108.751	82.887	120.516	54.0225	70.5092	103.049	128.811	87.0188	119.11	94.2244	102.049
334	Michigan	21-May	Eaton	260045	NaN	46.1905	57.2246	101.243	36.8992	19.1103	129.29	63.3075	34.6488	33.4492	83.9978	38.5075	52.7067	72.8467	49.8405	75.6376	76.1902	82.405	75.1476	40.7197	104.849	170.432	121.389	147.839	44.7429	124.086	69.6064	183.058	86.8895	177.454	44.0618	43.8902	71.5475	67.6624	108.751	82.887	120.516	54.0225	70.5092	103.049	128.811	87.0188	119.11	94.2244	102.049
335	Michigan	21-May	Eaton	260045	NaN	46.1905	57.2246	101.243	36.8992	19.1103	129.29	63.3075	34.6488	33.4492	83.9978	38.5075	52.7067	72.8467	49.8405	75.6376	76.1902	82.405	75.1476	40.7197	104.849	170.432	121.389	147.839	44.7429	124.086	69.6064	183.058	86.8895	177.454	44.0618	43.8902	71.5475	67.6624	108.751	82.887	120.516	54.0225	70.5092	103.049	128.811	87.0188	119.11	94.2244	102.049
336	Michigan	21-Mar	Genesee	260049	NaN	43.5566	50.3795	91.924	27.4901	16.9	100.981	56.9196	24.9798	38.4727	72.1856	29.9102	57.5156	61.7587	52.0748	71.5495	81.3668	93.3732	46.0835	41.0005	55.815	91.0018	91.1314	127.19	49.3923	72.694	88.069	158.329	60.8931	177.44	70.9203	29.985	75.6058	85.6702	102.137	61.6846	148.355	77.4667	104.991	129.895	83.8879	69.5567	95.6721	84.9641	139.608
337	Michigan	22-Jun	Genesee	260049	NaN	43.5566	50.3795	91.924	27.4901	16.9	100.981	56.9196	24.9798	38.4727	72.1856	29.9102	57.5156	61.7587	52.0748	71.5495	81.3668	93.3732	46.0835	41.0005	55.815	91.0018	91.1314	127.19	49.3923	72.694	88.069	158.329	60.8931	177.44	70.9203	29.985	75.6058	85.6702	102.137	61.6846	148.355	77.4667	104.991	129.895	83.8879	69.5567	95.6721	84.9641	139.608
338	Michigan	22-Jun	Genesee	260049	NaN	43.5566	50.3795	91.924	27.4901	16.9	100.981	56.9196	24.9798	38.4727	72.1856	29.9102	57.5156	61.7587	52.0748	71.5495	81.3668	93.3732	46.0835	41.0005	55.815	91.0018	91.1314	127.19	49.3923	72.694	88.069	158.329	60.8931	177.44	70.9203	29.985	75.6058	85.6702	102.137	61.6846	148.355	77.4667	104.991	129.895	83.8879	69.5567	95.6721	84.9641	139.608
339	Michigan	21-Jul	Gratiot	260057	NaN	42.3302	64.8363	86.3338	21.6406	13.9648	83.4914	60.7227	21.8384	27.619	67.3101	19.6968	39.8472	58.4171	38.7116	89.5476	80.0719	58.0292	58.2132	36.2272	75.8762	111.102	126.999	149.555	54.3544	72.248	98.1705	130.105	60.7744	171.986	49.733	36.1309	51.5523	75.7717	62.574	82.5984	167.55	61.4219	94.5481	134.629	136.575	85.5	153.767	81.6636	106.124
340	Michigan	21-Jan	Hillsdale	260059	NaN	33.7879	63.3547	85.1085	38.3629	13.9704	142.445	48.5627	33.6957	32.1476	71.0849	61.5965	74.2358	79.4635	62.4795	87.1062	89.762	126.899	84.4967	47.7642	75.8471	188.683	145.327	139.836	55.7873	128.359	83.0837	132.249	67.285	181.993	84.9227	40.3917	88.2514	62.5115	124.291	111.727	103.083	85.3703	85.371	87.0076	143.6	83.4904	132.208	73.6643	140.965
341	Michigan	19-Nov	Ingham	260065	NaN	42.0492	50.379	102.082	36.044	17.2125	121.833	58.2353	34.0888	32.4176	81.1847	44.605	53.0501	77.7785	48.08	74.5616	74.3346	86.0123	64.5518	45.9892	94.1566	164.275	104.535	136.032	48.9796	108.895	76.247	165.344	84.1635	165.562	44.2169	40.8727	77.5284	77.4825	83.0995	73.4965	109.668	50.0547	81.6807	114.408	110.293	91.063	110.703	93.9658	102.607
342	Michigan	21-May	Ingham	260065	NaN	42.0492	50.379	102.082	36.044	17.2125	121.833	58.2353	34.0888	32.4176	81.1847	44.605	53.0501	77.7785	48.08	74.5616	74.3346	86.0123	64.5518	45.9892	94.1566	164.275	104.535	136.032	48.9796	108.895	76.247	165.344	84.1635	165.562	44.2169	40.8727	77.5284	77.4825	83.0995	73.4965	109.668	50.0547	81.6807	114.408	110.293	91.063	110.703	93.9658	102.607
343	Michigan	22-Mar	Ingham	260065	NaN	42.0492	50.379	102.082	36.044	17.2125	121.833	58.2353	34.0888	32.4176	81.1847	44.605	53.0501	77.7785	48.08	74.5616	74.3346	86.0123	64.5518	45.9892	94.1566	164.275	104.535	136.032	48.9796	108.895	76.247	165.344	84.1635	165.562	44.2169	40.8727	77.5284	77.4825	83.0995	73.4965	109.668	50.0547	81.6807	114.408	110.293	91.063	110.703	93.9658	102.607
344	Michigan	21-Jan	Ionia	260067	NaN	47.0891	60.0912	95.0407	37.4836	19.4657	108.14	73.5208	25.1958	34.8628	85.8238	27.2846	49.2925	79.3589	39.3105	90.3693	75.9766	82.4942	83.7322	44.9014	97.4432	144.023	122.512	136.756	45.7196	101.793	69.7336	135.045	75.733	197.502	44.1079	38.4901	77.1463	72.1235	82.7081	85.8568	136.74	71.7198	85.1441	101.997	136.512	106.299	152.219	71.3808	94.4288
345	Michigan	22-Aug	Ionia	260067	NaN	47.0891	60.0912	95.0407	37.4836	19.4657	108.14	73.5208	25.1958	34.8628	85.8238	27.2846	49.2925	79.3589	39.3105	90.3693	75.9766	82.4942	83.7322	44.9014	97.4432	144.023	122.512	136.756	45.7196	101.793	69.7336	135.045	75.733	197.502	44.1079	38.4901	77.1463	72.1235	82.7081	85.8568	136.74	71.7198	85.1441	101.997	136.512	106.299	152.219	71.3808	94.4288
346	Michigan	22-Oct	Ionia	260067	NaN	47.0891	60.0912	95.0407	37.4836	19.4657	108.14	73.5208	25.1958	34.8628	85.8238	27.2846	49.2925	79.3589	39.3105	90.3693	75.9766	82.4942	83.7322	44.9014	97.4432	144.023	122.512	136.756	45.7196	101.793	69.7336	135.045	75.733	197.502	44.1079	38.4901	77.1463	72.1235	82.7081	85.8568	136.74	71.7198	85.1441	101.997	136.512	106.299	152.219	71.3808	94.4288
347	Michigan	19-Jan	Jackson	260075	NaN	30.7783	41.8942	96.679	35.2164	13.0481	131.542	44.9129	28.4694	25.2756	69.7307	59.6577	61.5937	89.4813	53.0393	77.7464	74.7741	108.092	70.7107	45.6105	93.3186	191.598	118.758	133.225	61.7394	106.519	78.9545	131.747	95.6264	137.46	51.9583	39.9002	83.4287	64.7175	97.6004	92.8106	82.4853	56.4743	89.2305	114.485	105.465	98.229	124.477	81.0177	114.621
348	Michigan	22-Jul	Jackson	260075	NaN	30.7783	41.8942	96.679	35.2164	13.0481	131.542	44.9129	28.4694	25.2756	69.7307	59.6577	61.5937	89.4813	53.0393	77.7464	74.7741	108.092	70.7107	45.6105	93.3186	191.598	118.758	133.225	61.7394	106.519	78.9545	131.747	95.6264	137.46	51.9583	39.9002	83.4287	64.7175	97.6004	92.8106	82.4853	56.4743	89.2305	114.485	105.465	98.229	124.477	81.0177	114.621
349	Michigan	19-Apr	Kent	260081	NaN	54.2938	66.6196	87.8544	38.1113	25.055	113.384	78.4554	23.9501	38.4209	86.5944	26.1425	54.7237	80.912	34.5995	93.985	69.2824	89.6402	98.5755	50.91	115.489	143.827	135.899	121.231	44.6505	87.8088	81.8141	106.617	76.8151	191.17	44.0372	47.2365	74.8953	83.6913	78.3801	90.1793	152.846	78.3026	73.1511	85.644	122.236	117.49	177.314	70.7447	76.8253
350	Michigan	19-Jun	Kent	260081	NaN	54.2938	66.6196	87.8544	38.1113	25.055	113.384	78.4554	23.9501	38.4209	86.5944	26.1425	54.7237	80.912	34.5995	93.985	69.2824	89.6402	98.5755	50.91	115.489	143.827	135.899	121.231	44.6505	87.8088	81.8141	106.617	76.8151	191.17	44.0372	47.2365	74.8953	83.6913	78.3801	90.1793	152.846	78.3026	73.1511	85.644	122.236	117.49	177.314	70.7447	76.8253
351	Michigan	20-Dec	Kent	260081	NaN	54.2938	66.6196	87.8544	38.1113	25.055	113.384	78.4554	23.9501	38.4209	86.5944	26.1425	54.7237	80.912	34.5995	93.985	69.2824	89.6402	98.5755	50.91	115.489	143.827	135.899	121.231	44.6505	87.8088	81.8141	106.617	76.8151	191.17	44.0372	47.2365	74.8953	83.6913	78.3801	90.1793	152.846	78.3026	73.1511	85.644	122.236	117.49	177.314	70.7447	76.8253
352	Michigan	21-Jan	Kent	260081	NaN	54.2938	66.6196	87.8544	38.1113	25.055	113.384	78.4554	23.9501	38.4209	86.5944	26.1425	54.7237	80.912	34.5995	93.985	69.2824	89.6402	98.5755	50.91	115.489	143.827	135.899	121.231	44.6505	87.8088	81.8141	106.617	76.8151	191.17	44.0372	47.2365	74.8953	83.6913	78.3801	90.1793	152.846	78.3026	73.1511	85.644	122.236	117.49	177.314	70.7447	76.8253
353	Michigan	21-Jan	Kent	260081	NaN	54.2938	66.6196	87.8544	38.1113	25.055	113.384	78.4554	23.9501	38.4209	86.5944	26.1425	54.7237	80.912	34.5995	93.985	69.2824	89.6402	98.5755	50.91	115.489	143.827	135.899	121.231	44.6505	87.8088	81.8141	106.617	76.8151	191.17	44.0372	47.2365	74.8953	83.6913	78.3801	90.1793	152.846	78.3026	73.1511	85.644	122.236	117.49	177.314	70.7447	76.8253
354	Michigan	22-Jan	Kent	260081	NaN	54.2938	66.6196	87.8544	38.1113	25.055	113.384	78.4554	23.9501	38.4209	86.5944	26.1425	54.7237	80.912	34.5995	93.985	69.2824	89.6402	98.5755	50.91	115.489	143.827	135.899	121.231	44.6505	87.8088	81.8141	106.617	76.8151	191.17	44.0372	47.2365	74.8953	83.6913	78.3801	90.1793	152.846	78.3026	73.1511	85.644	122.236	117.49	177.314	70.7447	76.8253
355	Michigan	22-Feb	Kent	260081	NaN	54.2938	66.6196	87.8544	38.1113	25.055	113.384	78.4554	23.9501	38.4209	86.5944	26.1425	54.7237	80.912	34.5995	93.985	69.2824	89.6402	98.5755	50.91	115.489	143.827	135.899	121.231	44.6505	87.8088	81.8141	106.617	76.8151	191.17	44.0372	47.2365	74.8953	83.6913	78.3801	90.1793	152.846	78.3026	73.1511	85.644	122.236	117.49	177.314	70.7447	76.8253
356	Michigan	22-Apr	Kent	260081	NaN	54.2938	66.6196	87.8544	38.1113	25.055	113.384	78.4554	23.9501	38.4209	86.5944	26.1425	54.7237	80.912	34.5995	93.985	69.2824	89.6402	98.5755	50.91	115.489	143.827	135.899	121.231	44.6505	87.8088	81.8141	106.617	76.8151	191.17	44.0372	47.2365	74.8953	83.6913	78.3801	90.1793	152.846	78.3026	73.1511	85.644	122.236	117.49	177.314	70.7447	76.8253
357	Michigan	22-May	Kent	260081	NaN	54.2938	66.6196	87.8544	38.1113	25.055	113.384	78.4554	23.9501	38.4209	86.5944	26.1425	54.7237	80.912	34.5995	93.985	69.2824	89.6402	98.5755	50.91	115.489	143.827	135.899	121.231	44.6505	87.8088	81.8141	106.617	76.8151	191.17	44.0372	47.2365	74.8953	83.6913	78.3801	90.1793	152.846	78.3026	73.1511	85.644	122.236	117.49	177.314	70.7447	76.8253
358	Michigan	22-Aug	Kent	260081	NaN	54.2938	66.6196	87.8544	38.1113	25.055	113.384	78.4554	23.9501	38.4209	86.5944	26.1425	54.7237	80.912	34.5995	93.985	69.2824	89.6402	98.5755	50.91	115.489	143.827	135.899	121.231	44.6505	87.8088	81.8141	106.617	76.8151	191.17	44.0372	47.2365	74.8953	83.6913	78.3801	90.1793	152.846	78.3026	73.1511	85.644	122.236	117.49	177.314	70.7447	76.8253
359	Michigan	22-Sep	Lake	260085	NaN	49.837	78.774	62.4449	29.122	23.7059	75.5566	77.9402	25.5382	37.746	33.3095	23.7535	52.4581	86.5999	16.2938	94.4604	90.1983	79.9224	80.4358	45.8567	89.2552	119.866	117.891	111.84	82.3408	82.9649	48.5487	116.567	74.8474	86.2375	68.0951	68.3105	91.3922	66.8344	137.067	89.2384	141.784	73.4719	82.3575	195.918	130.448	76.7477	150.869	62.7905	69.6351
360	Michigan	20-Jul	Lapeer	260087	NaN	38.8585	48.4775	88.7239	26.1306	15.8937	92.7944	52.4923	24.9315	36.958	70.0878	35.0844	58.6437	57.9234	51.9348	73.1068	73.6374	106.997	52.079	36.5048	57.4888	85.83	102.191	105.147	47.0792	74.8944	65.7914	130.529	58.0149	140.623	66.4885	30.1331	68.3352	72.3517	115.2	76.8583	107.634	50.975	122.721	97.4223	92.5762	57.7401	91.875	69.3173	148.855
361	Michigan	20-Dec	Lapeer	260087	NaN	38.8585	48.4775	88.7239	26.1306	15.8937	92.7944	52.4923	24.9315	36.958	70.0878	35.0844	58.6437	57.9234	51.9348	73.1068	73.6374	106.997	52.079	36.5048	57.4888	85.83	102.191	105.147	47.0792	74.8944	65.7914	130.529	58.0149	140.623	66.4885	30.1331	68.3352	72.3517	115.2	76.8583	107.634	50.975	122.721	97.4223	92.5762	57.7401	91.875	69.3173	148.855
362	Michigan	21-Apr	Lapeer	260087	NaN	38.8585	48.4775	88.7239	26.1306	15.8937	92.7944	52.4923	24.9315	36.958	70.0878	35.0844	58.6437	57.9234	51.9348	73.1068	73.6374	106.997	52.079	36.5048	57.4888	85.83	102.191	105.147	47.0792	74.8944	65.7914	130.529	58.0149	140.623	66.4885	30.1331	68.3352	72.3517	115.2	76.8583	107.634	50.975	122.721	97.4223	92.5762	57.7401	91.875	69.3173	148.855
363	Michigan	22-Apr	Lapeer	260087	NaN	38.8585	48.4775	88.7239	26.1306	15.8937	92.7944	52.4923	24.9315	36.958	70.0878	35.0844	58.6437	57.9234	51.9348	73.1068	73.6374	106.997	52.079	36.5048	57.4888	85.83	102.191	105.147	47.0792	74.8944	65.7914	130.529	58.0149	140.623	66.4885	30.1331	68.3352	72.3517	115.2	76.8583	107.634	50.975	122.721	97.4223	92.5762	57.7401	91.875	69.3173	148.855
364	Michigan	22-Aug	Lapeer	260087	NaN	38.8585	48.4775	88.7239	26.1306	15.8937	92.7944	52.4923	24.9315	36.958	70.0878	35.0844	58.6437	57.9234	51.9348	73.1068	73.6374	106.997	52.079	36.5048	57.4888	85.83	102.191	105.147	47.0792	74.8944	65.7914	130.529	58.0149	140.623	66.4885	30.1331	68.3352	72.3517	115.2	76.8583	107.634	50.975	122.721	97.4223	92.5762	57.7401	91.875	69.3173	148.855
365	Michigan	22-Oct	Lapeer	260087	NaN	38.8585	48.4775	88.7239	26.1306	15.8937	92.7944	52.4923	24.9315	36.958	70.0878	35.0844	58.6437	57.9234	51.9348	73.1068	73.6374	106.997	52.079	36.5048	57.4888	85.83	102.191	105.147	47.0792	74.8944	65.7914	130.529	58.0149	140.623	66.4885	30.1331	68.3352	72.3517	115.2	76.8583	107.634	50.975	122.721	97.4223	92.5762	57.7401	91.875	69.3173	148.855
366	Michigan	19-Apr	Lenawee	260091	NaN	30.6373	43.9059	101.93	31.7802	12.7425	113.53	46.7485	28.5431	29.0206	65.96	72.0062	79.4021	83.0354	55.037	78.3512	84.3516	127.287	61.3356	60.7748	59.61	172.053	132.192	122.663	60.5421	100.07	68.4428	115.786	60.1841	147.042	71.117	58.3633	79.8622	54.1316	138.545	89.0873	96.8355	110.297	88.4789	65.0081	95.9592	92.4357	107.504	52.4696	151.328
367	Michigan	21-Dec	Lenawee	260091	NaN	30.6373	43.9059	101.93	31.7802	12.7425	113.53	46.7485	28.5431	29.0206	65.96	72.0062	79.4021	83.0354	55.037	78.3512	84.3516	127.287	61.3356	60.7748	59.61	172.053	132.192	122.663	60.5421	100.07	68.4428	115.786	60.1841	147.042	71.117	58.3633	79.8622	54.1316	138.545	89.0873	96.8355	110.297	88.4789	65.0081	95.9592	92.4357	107.504	52.4696	151.328
368	Michigan	20-Mar	Livingston	260093	NaN	34.1376	42.187	112.116	30.7455	14.5982	97.8456	47.7506	25.0875	33.5064	64.0719	48.5895	55.9016	78.0117	47.3179	73.4112	70.6525	116.995	51.1451	52.6515	74.9673	154.861	104.166	130.483	58.4679	85.6705	71.3243	123.397	71.6447	164.712	62.356	58.3849	127.847	86.5625	100.297	57.1139	85.8831	76.2206	108.416	119.667	92.7049	108.682	112.357	68.7166	129.754
369	Michigan	20-Apr	Livingston	260093	NaN	34.1376	42.187	112.116	30.7455	14.5982	97.8456	47.7506	25.0875	33.5064	64.0719	48.5895	55.9016	78.0117	47.3179	73.4112	70.6525	116.995	51.1451	52.6515	74.9673	154.861	104.166	130.483	58.4679	85.6705	71.3243	123.397	71.6447	164.712	62.356	58.3849	127.847	86.5625	100.297	57.1139	85.8831	76.2206	108.416	119.667	92.7049	108.682	112.357	68.7166	129.754
370	Michigan	21-Oct	Livingston	260093	NaN	34.1376	42.187	112.116	30.7455	14.5982	97.8456	47.7506	25.0875	33.5064	64.0719	48.5895	55.9016	78.0117	47.3179	73.4112	70.6525	116.995	51.1451	52.6515	74.9673	154.861	104.166	130.483	58.4679	85.6705	71.3243	123.397	71.6447	164.712	62.356	58.3849	127.847	86.5625	100.297	57.1139	85.8831	76.2206	108.416	119.667	92.7049	108.682	112.357	68.7166	129.754
371	Michigan	21-Oct	Livingston	260093	NaN	34.1376	42.187	112.116	30.7455	14.5982	97.8456	47.7506	25.0875	33.5064	64.0719	48.5895	55.9016	78.0117	47.3179	73.4112	70.6525	116.995	51.1451	52.6515	74.9673	154.861	104.166	130.483	58.4679	85.6705	71.3243	123.397	71.6447	164.712	62.356	58.3849	127.847	86.5625	100.297	57.1139	85.8831	76.2206	108.416	119.667	92.7049	108.682	112.357	68.7166	129.754
372	Michigan	22-Mar	Livingston	260093	NaN	34.1376	42.187	112.116	30.7455	14.5982	97.8456	47.7506	25.0875	33.5064	64.0719	48.5895	55.9016	78.0117	47.3179	73.4112	70.6525	116.995	51.1451	52.6515	74.9673	154.861	104.166	130.483	58.4679	85.6705	71.3243	123.397	71.6447	164.712	62.356	58.3849	127.847	86.5625	100.297	57.1139	85.8831	76.2206	108.416	119.667	92.7049	108.682	112.357	68.7166	129.754
373	Michigan	22-Jun	Livingston	260093	NaN	34.1376	42.187	112.116	30.7455	14.5982	97.8456	47.7506	25.0875	33.5064	64.0719	48.5895	55.9016	78.0117	47.3179	73.4112	70.6525	116.995	51.1451	52.6515	74.9673	154.861	104.166	130.483	58.4679	85.6705	71.3243	123.397	71.6447	164.712	62.356	58.3849	127.847	86.5625	100.297	57.1139	85.8831	76.2206	108.416	119.667	92.7049	108.682	112.357	68.7166	129.754
375	Michigan	20-Jun	Mackinac	260097	NaN	46.4124	63.5816	50.3754	17.8023	30.6307	42.3631	100.007	33.0352	39.9244	37.1321	17.1897	37.0257	87.3035	38.4406	87.0246	71.9652	102.157	88.4078	60.457	105.142	73.2957	132.361	52.597	35.9798	75.841	48.3276	92.137	108.342	90.6317	94.5962	64.7249	58.9047	120.134	134.204	68.5951	73.9326	56.7165	76.2565	68.1412	105.317	80.9018	135.381	100.416	82.6615
376	Michigan	19-Feb	Macomb	260099	NaN	37.3135	48.9414	102.918	30.2286	11.6107	85.9187	56.1534	24.9975	28.9364	59.871	36.8894	69.9624	69.7389	56.2029	63.9883	97.0719	123.256	45.8681	35.8967	55.5577	116.019	107.532	99.7936	55.3891	92.4043	91.0628	93.136	77.4589	181.1	68.3272	45.5054	82.3561	79.7941	142.412	47.6417	74.5043	95.9852	165.309	117.51	88.6361	95.8123	93.9729	67.2432	136.513
377	Michigan	19-Apr	Macomb	260099	NaN	37.3135	48.9414	102.918	30.2286	11.6107	85.9187	56.1534	24.9975	28.9364	59.871	36.8894	69.9624	69.7389	56.2029	63.9883	97.0719	123.256	45.8681	35.8967	55.5577	116.019	107.532	99.7936	55.3891	92.4043	91.0628	93.136	77.4589	181.1	68.3272	45.5054	82.3561	79.7941	142.412	47.6417	74.5043	95.9852	165.309	117.51	88.6361	95.8123	93.9729	67.2432	136.513
378	Michigan	22-Dec	Macomb	260099	NaN	37.3135	48.9414	102.918	30.2286	11.6107	85.9187	56.1534	24.9975	28.9364	59.871	36.8894	69.9624	69.7389	56.2029	63.9883	97.0719	123.256	45.8681	35.8967	55.5577	116.019	107.532	99.7936	55.3891	92.4043	91.0628	93.136	77.4589	181.1	68.3272	45.5054	82.3561	79.7941	142.412	47.6417	74.5043	95.9852	165.309	117.51	88.6361	95.8123	93.9729	67.2432	136.513
379	Michigan	19-Apr	Marquette	260103	NaN	55.8337	41.4745	66.7277	24.9071	41.8412	31.3485	116.425	24.1463	32.3189	45.5746	20.1695	26.3731	75.7742	56.1437	65.9984	57.7387	107.907	79.4972	82.3141	121.047	53.9582	151.763	62.5944	27.297	91.3435	119.128	47.5179	97.7685	95.9824	84.1191	101.378	65.531	167.045	53.282	60.2192	97.866	63.0938	122.913	67.9392	96.3726	150.85	142.374	93.5407	77.0194
380	Michigan	20-Nov	Mecosta	260107	NaN	51.9788	76.3547	69.0697	26.5119	17.0626	102.095	76.2301	24.5876	33.4666	42.5249	19.3076	53.2819	75.5449	24.2093	86.838	85.6871	72.3157	84.9809	39.1976	93.1088	131.282	153.798	126.364	83.1129	117.292	51.081	111.873	79.3351	124.947	43.2452	46.1225	60.938	45.3684	94.1146	87.5462	190.558	82.66	86.0077	147.409	156.296	89.4035	152.716	67.1964	64.3156
381	Michigan	21-Aug	Mecosta	260107	NaN	51.9788	76.3547	69.0697	26.5119	17.0626	102.095	76.2301	24.5876	33.4666	42.5249	19.3076	53.2819	75.5449	24.2093	86.838	85.6871	72.3157	84.9809	39.1976	93.1088	131.282	153.798	126.364	83.1129	117.292	51.081	111.873	79.3351	124.947	43.2452	46.1225	60.938	45.3684	94.1146	87.5462	190.558	82.66	86.0077	147.409	156.296	89.4035	152.716	67.1964	64.3156
382	Michigan	22-May	Mecosta	260107	NaN	51.9788	76.3547	69.0697	26.5119	17.0626	102.095	76.2301	24.5876	33.4666	42.5249	19.3076	53.2819	75.5449	24.2093	86.838	85.6871	72.3157	84.9809	39.1976	93.1088	131.282	153.798	126.364	83.1129	117.292	51.081	111.873	79.3351	124.947	43.2452	46.1225	60.938	45.3684	94.1146	87.5462	190.558	82.66	86.0077	147.409	156.296	89.4035	152.716	67.1964	64.3156
383	Michigan	19-Jan	Monroe	260115	NaN	30.9014	36.4378	86.6537	28.4067	9.69053	98.4184	48.2088	26.0003	27.8398	57.2347	66.1736	67.3138	90.0563	50.4942	62.9684	84.0529	128.994	52.3603	56.0443	65.4515	155.218	106.209	96.8557	62.2639	87.7874	72.4322	98.8618	64.5028	142.29	75.5779	56.8292	85.1721	78.0958	121.769	77.5997	84.2447	85.0193	102.033	88.5392	89.0639	105.249	84.3143	61.2756	139.217
384	Michigan	21-May	Monroe	260115	NaN	30.9014	36.4378	86.6537	28.4067	9.69053	98.4184	48.2088	26.0003	27.8398	57.2347	66.1736	67.3138	90.0563	50.4942	62.9684	84.0529	128.994	52.3603	56.0443	65.4515	155.218	106.209	96.8557	62.2639	87.7874	72.4322	98.8618	64.5028	142.29	75.5779	56.8292	85.1721	78.0958	121.769	77.5997	84.2447	85.0193	102.033	88.5392	89.0639	105.249	84.3143	61.2756	139.217
385	Michigan	21-Aug	Monroe	260115	NaN	30.9014	36.4378	86.6537	28.4067	9.69053	98.4184	48.2088	26.0003	27.8398	57.2347	66.1736	67.3138	90.0563	50.4942	62.9684	84.0529	128.994	52.3603	56.0443	65.4515	155.218	106.209	96.8557	62.2639	87.7874	72.4322	98.8618	64.5028	142.29	75.5779	56.8292	85.1721	78.0958	121.769	77.5997	84.2447	85.0193	102.033	88.5392	89.0639	105.249	84.3143	61.2756	139.217
386	Michigan	22-Apr	Monroe	260115	NaN	30.9014	36.4378	86.6537	28.4067	9.69053	98.4184	48.2088	26.0003	27.8398	57.2347	66.1736	67.3138	90.0563	50.4942	62.9684	84.0529	128.994	52.3603	56.0443	65.4515	155.218	106.209	96.8557	62.2639	87.7874	72.4322	98.8618	64.5028	142.29	75.5779	56.8292	85.1721	78.0958	121.769	77.5997	84.2447	85.0193	102.033	88.5392	89.0639	105.249	84.3143	61.2756	139.217
387	Michigan	22-Aug	Monroe	260115	NaN	30.9014	36.4378	86.6537	28.4067	9.69053	98.4184	48.2088	26.0003	27.8398	57.2347	66.1736	67.3138	90.0563	50.4942	62.9684	84.0529	128.994	52.3603	56.0443	65.4515	155.218	106.209	96.8557	62.2639	87.7874	72.4322	98.8618	64.5028	142.29	75.5779	56.8292	85.1721	78.0958	121.769	77.5997	84.2447	85.0193	102.033	88.5392	89.0639	105.249	84.3143	61.2756	139.217
388	Michigan	22-Nov	Monroe	260115	NaN	30.9014	36.4378	86.6537	28.4067	9.69053	98.4184	48.2088	26.0003	27.8398	57.2347	66.1736	67.3138	90.0563	50.4942	62.9684	84.0529	128.994	52.3603	56.0443	65.4515	155.218	106.209	96.8557	62.2639	87.7874	72.4322	98.8618	64.5028	142.29	75.5779	56.8292	85.1721	78.0958	121.769	77.5997	84.2447	85.0193	102.033	88.5392	89.0639	105.249	84.3143	61.2756	139.217
389	Michigan	19-May	Montcalm	260117	NaN	48.1303	68.0142	91.5825	33.5555	16.4732	100.416	73.1062	21.005	34.7149	68.0899	24.6361	48.9064	81.5397	36.7796	104.299	74.8065	80.3514	90.005	46.9604	99.0228	137.337	134.224	130.872	55.9656	84.1166	94.7455	106.679	71.5527	182.218	46.9025	39.424	58.4251	75.326	73.2473	98.4215	172.103	72.1352	96.8077	128.14	146.77	98.3073	175.252	75.1572	91.5855
391	Michigan	19-Apr	Montmorency	260119	NaN	32.0354	53.957	39.8679	14.9343	18.2865	41.5657	62.9651	25.0771	24.6281	28.998	25.1181	24.3798	57.995	18.1857	95.7402	102.736	67.3666	87.1367	46.0654	77.902	84.1613	109.021	78.4758	66.7484	39.6025	22.0539	96.2183	73.934	54.5934	82.1276	55.2017	72.6972	151.042	177.492	56.9841	81.1741	31.4775	75.7993	105.24	85.9993	77.9404	113.314	84.7174	53.2558
392	Michigan	21-Nov	Muskegon	260121	NaN	64.899	64.1865	70.1609	39.0539	34.5376	104.588	78.6451	21.9437	39.2315	46.2319	27.8052	64.9779	75.8042	19.8511	91.3496	70.6356	80.4701	105.074	53.7288	117.906	121.579	135.231	129.703	60.5243	60.5082	79.6381	107.457	73.6133	157.595	58.6285	44.7075	75.9588	74.3167	78.1444	105.785	179.379	73.0538	63.9206	98.3706	101.482	108.898	143.494	58.6201	50.3509
393	Michigan	22-May	Muskegon	260121	NaN	64.899	64.1865	70.1609	39.0539	34.5376	104.588	78.6451	21.9437	39.2315	46.2319	27.8052	64.9779	75.8042	19.8511	91.3496	70.6356	80.4701	105.074	53.7288	117.906	121.579	135.231	129.703	60.5243	60.5082	79.6381	107.457	73.6133	157.595	58.6285	44.7075	75.9588	74.3167	78.1444	105.785	179.379	73.0538	63.9206	98.3706	101.482	108.898	143.494	58.6201	50.3509
394	Michigan	19-Apr	Newaygo	260123	NaN	59.1774	70.3459	68.7892	33.9797	26.1032	101.292	79.5204	24.0556	38.5512	44.2593	22.8947	58.3912	77.0538	19.9442	89.103	73.0525	77.4562	94.4219	48.9389	103.667	122.748	138.985	117.01	73.5593	91.6271	68.1652	112.853	78.1736	129.716	52.5386	46.4494	68.9041	61.7898	90.5689	98.7513	181.587	83.8488	76.0761	126.241	133.609	99.4617	145.841	59.6209	54.6469
395	Michigan	20-Nov	Newaygo	260123	NaN	59.1774	70.3459	68.7892	33.9797	26.1032	101.292	79.5204	24.0556	38.5512	44.2593	22.8947	58.3912	77.0538	19.9442	89.103	73.0525	77.4562	94.4219	48.9389	103.667	122.748	138.985	117.01	73.5593	91.6271	68.1652	112.853	78.1736	129.716	52.5386	46.4494	68.9041	61.7898	90.5689	98.7513	181.587	83.8488	76.0761	126.241	133.609	99.4617	145.841	59.6209	54.6469
396	Michigan	20-Apr	Oakland	260125	NaN	37.0266	40.8559	104.979	27.7152	11.0589	89.4567	51.0402	23.3011	30.5863	59.2567	40.0604	66.8321	76.2355	49.9879	70.9397	83.2266	115.938	47.15	42.0258	58.1472	134.802	102.987	115.656	57.2129	79.4078	73.3808	111.206	64.7251	179.596	61.1339	50.6328	108.83	81.8615	138.414	53.7478	75.7626	81.6858	121.731	126.397	98.1333	94.851	111.843	64.5037	133.151
397	Michigan	20-Jun	Oakland	260125	NaN	37.0266	40.8559	104.979	27.7152	11.0589	89.4567	51.0402	23.3011	30.5863	59.2567	40.0604	66.8321	76.2355	49.9879	70.9397	83.2266	115.938	47.15	42.0258	58.1472	134.802	102.987	115.656	57.2129	79.4078	73.3808	111.206	64.7251	179.596	61.1339	50.6328	108.83	81.8615	138.414	53.7478	75.7626	81.6858	121.731	126.397	98.1333	94.851	111.843	64.5037	133.151
398	Michigan	20-Dec	Oakland	260125	NaN	37.0266	40.8559	104.979	27.7152	11.0589	89.4567	51.0402	23.3011	30.5863	59.2567	40.0604	66.8321	76.2355	49.9879	70.9397	83.2266	115.938	47.15	42.0258	58.1472	134.802	102.987	115.656	57.2129	79.4078	73.3808	111.206	64.7251	179.596	61.1339	50.6328	108.83	81.8615	138.414	53.7478	75.7626	81.6858	121.731	126.397	98.1333	94.851	111.843	64.5037	133.151
399	Michigan	21-Apr	Oakland	260125	NaN	37.0266	40.8559	104.979	27.7152	11.0589	89.4567	51.0402	23.3011	30.5863	59.2567	40.0604	66.8321	76.2355	49.9879	70.9397	83.2266	115.938	47.15	42.0258	58.1472	134.802	102.987	115.656	57.2129	79.4078	73.3808	111.206	64.7251	179.596	61.1339	50.6328	108.83	81.8615	138.414	53.7478	75.7626	81.6858	121.731	126.397	98.1333	94.851	111.843	64.5037	133.151
400	Michigan	21-Aug	Oakland	260125	NaN	37.0266	40.8559	104.979	27.7152	11.0589	89.4567	51.0402	23.3011	30.5863	59.2567	40.0604	66.8321	76.2355	49.9879	70.9397	83.2266	115.938	47.15	42.0258	58.1472	134.802	102.987	115.656	57.2129	79.4078	73.3808	111.206	64.7251	179.596	61.1339	50.6328	108.83	81.8615	138.414	53.7478	75.7626	81.6858	121.731	126.397	98.1333	94.851	111.843	64.5037	133.151
401	Michigan	21-Dec	Oakland	260125	NaN	37.0266	40.8559	104.979	27.7152	11.0589	89.4567	51.0402	23.3011	30.5863	59.2567	40.0604	66.8321	76.2355	49.9879	70.9397	83.2266	115.938	47.15	42.0258	58.1472	134.802	102.987	115.656	57.2129	79.4078	73.3808	111.206	64.7251	179.596	61.1339	50.6328	108.83	81.8615	138.414	53.7478	75.7626	81.6858	121.731	126.397	98.1333	94.851	111.843	64.5037	133.151
402	Michigan	22-Feb	Oakland	260125	NaN	37.0266	40.8559	104.979	27.7152	11.0589	89.4567	51.0402	23.3011	30.5863	59.2567	40.0604	66.8321	76.2355	49.9879	70.9397	83.2266	115.938	47.15	42.0258	58.1472	134.802	102.987	115.656	57.2129	79.4078	73.3808	111.206	64.7251	179.596	61.1339	50.6328	108.83	81.8615	138.414	53.7478	75.7626	81.6858	121.731	126.397	98.1333	94.851	111.843	64.5037	133.151
403	Michigan	22-Mar	Oakland	260125	NaN	37.0266	40.8559	104.979	27.7152	11.0589	89.4567	51.0402	23.3011	30.5863	59.2567	40.0604	66.8321	76.2355	49.9879	70.9397	83.2266	115.938	47.15	42.0258	58.1472	134.802	102.987	115.656	57.2129	79.4078	73.3808	111.206	64.7251	179.596	61.1339	50.6328	108.83	81.8615	138.414	53.7478	75.7626	81.6858	121.731	126.397	98.1333	94.851	111.843	64.5037	133.151
404	Michigan	22-Mar	Oakland	260125	NaN	37.0266	40.8559	104.979	27.7152	11.0589	89.4567	51.0402	23.3011	30.5863	59.2567	40.0604	66.8321	76.2355	49.9879	70.9397	83.2266	115.938	47.15	42.0258	58.1472	134.802	102.987	115.656	57.2129	79.4078	73.3808	111.206	64.7251	179.596	61.1339	50.6328	108.83	81.8615	138.414	53.7478	75.7626	81.6858	121.731	126.397	98.1333	94.851	111.843	64.5037	133.151
405	Michigan	22-May	Oakland	260125	NaN	37.0266	40.8559	104.979	27.7152	11.0589	89.4567	51.0402	23.3011	30.5863	59.2567	40.0604	66.8321	76.2355	49.9879	70.9397	83.2266	115.938	47.15	42.0258	58.1472	134.802	102.987	115.656	57.2129	79.4078	73.3808	111.206	64.7251	179.596	61.1339	50.6328	108.83	81.8615	138.414	53.7478	75.7626	81.6858	121.731	126.397	98.1333	94.851	111.843	64.5037	133.151
406	Michigan	22-May	Oakland	260125	NaN	37.0266	40.8559	104.979	27.7152	11.0589	89.4567	51.0402	23.3011	30.5863	59.2567	40.0604	66.8321	76.2355	49.9879	70.9397	83.2266	115.938	47.15	42.0258	58.1472	134.802	102.987	115.656	57.2129	79.4078	73.3808	111.206	64.7251	179.596	61.1339	50.6328	108.83	81.8615	138.414	53.7478	75.7626	81.6858	121.731	126.397	98.1333	94.851	111.843	64.5037	133.151
407	Michigan	22-May	Oakland	260125	NaN	37.0266	40.8559	104.979	27.7152	11.0589	89.4567	51.0402	23.3011	30.5863	59.2567	40.0604	66.8321	76.2355	49.9879	70.9397	83.2266	115.938	47.15	42.0258	58.1472	134.802	102.987	115.656	57.2129	79.4078	73.3808	111.206	64.7251	179.596	61.1339	50.6328	108.83	81.8615	138.414	53.7478	75.7626	81.6858	121.731	126.397	98.1333	94.851	111.843	64.5037	133.151
408	Michigan	20-Feb	Ogemaw	260129	NaN	39.1027	65.529	56.5141	22.0048	15.5638	71.9714	69.8909	25.5119	24.2696	32.4397	16.4816	44.0587	54.5439	29.8185	117.929	99.5107	66.2083	76.8498	32.0886	69.9378	107.662	107.014	170.908	70.5741	71.9743	30.8395	139.157	49.2839	113.413	70.3223	137.423	100.651	65.8296	113.692	53.6617	84.2247	62.3339	131.995	139.097	111.263	72.0249	103.321	56.3877	78.0644
409	Michigan	22-Oct	Osceola	260133	NaN	46.0079	71.4201	60.407	29.7092	18.4427	75.6885	76.5785	26.6043	28.7218	31.6937	19.7849	49.9487	74.4777	20.6329	96.2295	94.3183	78.525	87.2134	42.5217	88.7721	119.391	127.635	132.569	98.3558	87.3883	34.0942	123.139	77.7928	94.1727	56.6569	71.0548	69.6139	54.086	127.724	73.4328	127.43	76.9413	89.1571	179.154	130.749	68.9256	150.189	66.1653	71.2542
410	Michigan	22-Jun	Ostego	260137	NaN	31.6883	62.5161	43.8214	18.277	24.6501	50.3186	68.5512	30.0383	21.7185	33.2209	24.1924	29.5745	64.6475	18.9947	107.204	103.387	77.8826	97.7721	50.2165	75.8308	93.7075	110.735	88.7448	68.035	25.8402	28.277	118.017	85.6501	51.8303	72.116	64.9028	77.3961	138.284	185.076	57.964	89.2939	25.1645	69.5924	125.472	89.162	85.9565	137.66	102.335	58.316
411	Michigan	20-Dec	Ottawa	260139	NaN	63.2011	68.5821	77.6135	37.2079	32.8475	108.685	71.8309	22.2981	31.7107	72.4229	26.254	67.0891	79.1809	27.4965	79.1773	70.3775	90.6871	96.8046	47.4563	124.262	140.936	136.38	125.84	44.1184	72.9632	87.8217	104.039	88.3183	184.573	46.2863	50.4943	72.6733	72.4997	63.5203	93.43	137.067	64.1517	60.6346	77.9319	85.5964	98.5821	176.443	69.9478	45.8518
412	Michigan	22-Nov	Ottawa	260139	NaN	63.2011	68.5821	77.6135	37.2079	32.8475	108.685	71.8309	22.2981	31.7107	72.4229	26.254	67.0891	79.1809	27.4965	79.1773	70.3775	90.6871	96.8046	47.4563	124.262	140.936	136.38	125.84	44.1184	72.9632	87.8217	104.039	88.3183	184.573	46.2863	50.4943	72.6733	72.4997	63.5203	93.43	137.067	64.1517	60.6346	77.9319	85.5964	98.5821	176.443	69.9478	45.8518
414	Michigan	19-Apr	Saginaw	260145	NaN	39.8152	53.511	80.1646	24.034	15.8542	81.89	56.6012	21.8962	32.0159	67.4517	20.2295	46.5189	60.2887	40.8659	86.1621	81.5779	69.3506	53.8457	38.6479	62.7086	89.7151	117.352	145.225	47.4278	82.1147	80.9873	150.683	61.0473	165.55	60.7421	36.105	56.4086	80.3593	92.8115	70.608	173.933	59.4336	92.7526	127.178	108.423	60.1469	125.379	82.4003	126.507
415	Michigan	22-Jun	St. Joseph	260149	NaN	37.4761	59.8046	99.4476	35.9216	15.106	164.668	50.0229	41.5154	23.4726	73.2308	52.4863	68.2819	70.7655	59.9447	76.1473	77.2244	104.701	81.8217	41.561	88.9728	207.514	147.433	124.49	47.4054	102.783	160.534	137.845	70.7753	229.965	82.6073	68.1717	92.6113	57.5789	107.13	153.723	112.691	65.0489	67.6182	125.773	97.453	64.7501	144.164	71.4889	107.019
417	Michigan	21-Feb	Shiawassee	260155	NaN	45.056	54.8695	99.1738	31.2008	18.1014	103.409	65.3142	26.0675	34.3703	82.6408	27.9026	50.2566	65.8996	50.7182	80.8032	80.3988	76.7828	45.1064	45.7222	68.2707	108.31	93.6659	149.157	51.1954	81.476	97.5424	172.695	77.8463	191.602	54.2386	25.0954	76.5087	81.0415	66.5577	70.0246	145.088	69.8447	108.351	136.242	93.1158	74.8644	109.233	83.2129	113.656
418	Michigan	21-Apr	Shiawassee	260155	NaN	45.056	54.8695	99.1738	31.2008	18.1014	103.409	65.3142	26.0675	34.3703	82.6408	27.9026	50.2566	65.8996	50.7182	80.8032	80.3988	76.7828	45.1064	45.7222	68.2707	108.31	93.6659	149.157	51.1954	81.476	97.5424	172.695	77.8463	191.602	54.2386	25.0954	76.5087	81.0415	66.5577	70.0246	145.088	69.8447	108.351	136.242	93.1158	74.8644	109.233	83.2129	113.656
419	Michigan	21-May	Shiawassee	260155	NaN	45.056	54.8695	99.1738	31.2008	18.1014	103.409	65.3142	26.0675	34.3703	82.6408	27.9026	50.2566	65.8996	50.7182	80.8032	80.3988	76.7828	45.1064	45.7222	68.2707	108.31	93.6659	149.157	51.1954	81.476	97.5424	172.695	77.8463	191.602	54.2386	25.0954	76.5087	81.0415	66.5577	70.0246	145.088	69.8447	108.351	136.242	93.1158	74.8644	109.233	83.2129	113.656
422	Michigan	22-Jun	Van Buren	260159	NaN	45.2795	66.4541	96.6517	32.5939	23.1321	144.68	59.585	33.2762	25.4365	71.5279	51.2711	65.3104	72.5799	46.9962	72.9627	71.9059	111.767	87.1417	34.6047	100.2	193.843	147.995	136.954	30.0734	97.9274	144.677	140.271	68.9501	251.855	57.6287	88.1537	80.3482	60.8257	72.5126	136.84	143.253	62.6683	79.2153	89.5541	78.6332	65.25	150.389	66.8694	91.5136
424	Michigan	19-Jan	Washtenaw	260161	NaN	30.1513	40.4255	97.6424	31.4793	11.6436	100.154	48.0704	23.6462	27.0629	58.831	67.7672	64.5819	92.887	46.7283	72.7645	80.3332	122.867	56.7563	61.738	84.7115	164.853	100.728	112.387	59.4468	90.8622	68.3973	112.385	77.5281	156.032	73.7583	48.8545	93.3147	96.9656	108.178	69.132	76.2823	60.2649	116.93	108.842	88.9101	97.1037	89.9238	69.9449	130.495
425	Michigan	21-Jul	Washtenaw	260161	NaN	30.1513	40.4255	97.6424	31.4793	11.6436	100.154	48.0704	23.6462	27.0629	58.831	67.7672	64.5819	92.887	46.7283	72.7645	80.3332	122.867	56.7563	61.738	84.7115	164.853	100.728	112.387	59.4468	90.8622	68.3973	112.385	77.5281	156.032	73.7583	48.8545	93.3147	96.9656	108.178	69.132	76.2823	60.2649	116.93	108.842	88.9101	97.1037	89.9238	69.9449	130.495
426	Michigan	21-Aug	Washtenaw	260161	NaN	30.1513	40.4255	97.6424	31.4793	11.6436	100.154	48.0704	23.6462	27.0629	58.831	67.7672	64.5819	92.887	46.7283	72.7645	80.3332	122.867	56.7563	61.738	84.7115	164.853	100.728	112.387	59.4468	90.8622	68.3973	112.385	77.5281	156.032	73.7583	48.8545	93.3147	96.9656	108.178	69.132	76.2823	60.2649	116.93	108.842	88.9101	97.1037	89.9238	69.9449	130.495
427	Michigan	21-Dec	Washtenaw	260161	NaN	30.1513	40.4255	97.6424	31.4793	11.6436	100.154	48.0704	23.6462	27.0629	58.831	67.7672	64.5819	92.887	46.7283	72.7645	80.3332	122.867	56.7563	61.738	84.7115	164.853	100.728	112.387	59.4468	90.8622	68.3973	112.385	77.5281	156.032	73.7583	48.8545	93.3147	96.9656	108.178	69.132	76.2823	60.2649	116.93	108.842	88.9101	97.1037	89.9238	69.9449	130.495
428	Michigan	21-Dec	Washtenaw	260161	NaN	30.1513	40.4255	97.6424	31.4793	11.6436	100.154	48.0704	23.6462	27.0629	58.831	67.7672	64.5819	92.887	46.7283	72.7645	80.3332	122.867	56.7563	61.738	84.7115	164.853	100.728	112.387	59.4468	90.8622	68.3973	112.385	77.5281	156.032	73.7583	48.8545	93.3147	96.9656	108.178	69.132	76.2823	60.2649	116.93	108.842	88.9101	97.1037	89.9238	69.9449	130.495
429	Michigan	22-Jul	Washtenaw	260161	NaN	30.1513	40.4255	97.6424	31.4793	11.6436	100.154	48.0704	23.6462	27.0629	58.831	67.7672	64.5819	92.887	46.7283	72.7645	80.3332	122.867	56.7563	61.738	84.7115	164.853	100.728	112.387	59.4468	90.8622	68.3973	112.385	77.5281	156.032	73.7583	48.8545	93.3147	96.9656	108.178	69.132	76.2823	60.2649	116.93	108.842	88.9101	97.1037	89.9238	69.9449	130.495
430	Michigan	22-Jul	Washtenaw	260161	NaN	30.1513	40.4255	97.6424	31.4793	11.6436	100.154	48.0704	23.6462	27.0629	58.831	67.7672	64.5819	92.887	46.7283	72.7645	80.3332	122.867	56.7563	61.738	84.7115	164.853	100.728	112.387	59.4468	90.8622	68.3973	112.385	77.5281	156.032	73.7583	48.8545	93.3147	96.9656	108.178	69.132	76.2823	60.2649	116.93	108.842	88.9101	97.1037	89.9238	69.9449	130.495
431	Michigan	22-May	Wayne	260163	NaN	33.1541	48.1224	97.8364	28.8669	9.77907	92.8854	49.7823	23.3497	29.0906	56.0901	54.6461	63.2121	87.2749	48.7964	59.8671	92.6982	131.136	55.0702	46.6389	69.4774	149.754	104.58	96.5762	56.0433	90.0327	75.9718	83.8022	74.9111	181.169	75.268	60.0815	99.9937	93.7686	140.642	55.7236	75.9594	71.6214	140.233	133.559	78.6114	136.631	85.9782	81.1812	114.01
432	Michigan	19-Dec	Wexford	260165	NaN	42.7784	74.6818	60.3947	30.274	22.0322	60.0932	74.4667	25.0682	29.4872	29.5552	22.4859	45.7899	77.7157	18.8696	106.411	94.0782	80.4055	82.4809	45.5236	81.5367	113.111	107.263	124.436	89.4707	55.3135	40.5825	119.375	74.7697	81.5371	67.9544	82.165	87.6696	81.4949	159.245	69.8512	98.7958	60.845	88.4131	193.919	117.093	66.2647	155.579	71.7204	79.3475
433	Minnesota	21-Apr	Chisago	270025	NaN	13.1454	9.58301	18.062	14.1423	8.12898	33.5093	59.2245	8.31099	16.6695	14.7442	38.6289	38.9086	42.2645	69.4595	49.6931	28.5176	86.5728	41.1387	64.0234	92.6946	57.1122	158.739	80.5865	61.096	89.9255	105.606	58.7705	89.8544	37.2425	74.6233	109.559	162.309	120.525	62.1063	49.9504	100.859	81.8306	101.165	92.6006	147.957	116.885	145.387	37.1374	63.426
434	Minnesota	19-Dec	Dakota	270037	NaN	20.9914	10.4779	18.8639	19.9141	11.7054	24.3835	57.92	10.289	12.5166	13.4514	23.4584	45.1159	54.0589	48.8511	57.7141	38.5265	103.37	36.9973	51.5037	90.8855	98.1587	142.198	139.2	88.1862	96.7759	142.505	81.5868	172.795	42.4097	27.2528	88.3122	155.614	88.4105	34.233	44.728	81.4789	102.928	92.3816	140.094	118.985	160.106	133.614	44.1143	55.9837
435	Missouri	18-Dec	Callaway	290027	NaN	51.6309	61.6984	125.269	85.2784	28.1899	88.4649	57.5401	58.6177	30.596	44.4767	97.1468	117.147	132.128	121.894	105.817	23.5538	89.135	101.188	140.521	123.834	79.4048	166.039	75.1401	107.662	139.77	95.2262	135.133	137.686	250.588	60.8691	53.3709	68.2353	154.189	118.654	118.841	96.5585	153.644	83.3087	36.9298	72.4275	55.123	63.4428	105.709	64.0076
436	Nevada	19-Feb	Clark	320003	NaN	49.2707	45.0036	0.26819	15.3433	1.85891	2.53916	84.9161	16.1391	1.00865	0.658406	22.7669	35.3468	79.2577	15.8252	3.33194	0.783944	15.5018	19.836	0.350669	1.66001	10.9898	29.2794	0.0112854	2.18995	0	4.15912e-05	0.630987	0.13842	4.05233	1.28975	32.9264	1.93956	0.224748	24.5925	23.3104	9.59279	2.3364	1.4783	5.00618	33.1137	3.27104	4.13082	0	6.06994
437	New Hampshire	21-Jun	Strafford	330017	NaN	74.8631	123.807	74.2472	54.6412	68.7496	102.922	78.9	96.3457	68.1112	114.817	59.4997	47.3631	81.5316	56.479	75.9792	138.94	125.754	129.032	87.8574	115.383	32.972	75.658	58.2077	75.2731	58.0574	94.052	120.663	69.2234	29.5694	76.4278	131.785	91.9851	81.0214	322.401	69.9293	143.271	116.401	38.9969	96.4403	122.157	143.098	19.7592	25.348	131.136
438	New York	22-Aug	Cattaraugus	360009	NaN	98.9101	116.504	81.6324	50.2882	73.8211	80.4216	70.7033	95.469	43.6654	108.042	84.1908	53.1638	86.3152	38.699	73.1722	89.0038	108.986	81.5066	95.4004	96.2535	107	108.635	85.8449	63.0433	105.183	96.2677	189.466	73.796	101.335	64.8636	132.192	127.859	144.44	218.389	97.2217	131.976	86.4265	55.3481	140.222	103.085	132.532	70.2078	55.6891	108.944
439	New York	22-Oct	Cattaraugus	360009	NaN	98.9101	116.504	81.6324	50.2882	73.8211	80.4216	70.7033	95.469	43.6654	108.042	84.1908	53.1638	86.3152	38.699	73.1722	89.0038	108.986	81.5066	95.4004	96.2535	107	108.635	85.8449	63.0433	105.183	96.2677	189.466	73.796	101.335	64.8636	132.192	127.859	144.44	218.389	97.2217	131.976	86.4265	55.3481	140.222	103.085	132.532	70.2078	55.6891	108.944
440	New York	21-Aug	Orange	360071	NaN	94.2636	132.138	48.7862	39.804	46.5737	120.258	72.8096	60.403	72.5013	83.6267	72.7229	64.5629	78.1187	63.3378	66.4204	110.779	117.831	86.1474	61.2239	165.581	100.953	145.707	80.5186	121.406	116.395	78.9269	103.224	71.3821	56.6732	87.8359	187.612	118.23	124.832	172.518	40.4271	168.751	92.0546	125.605	123.615	40.5247	175.446	25.962	93.6288	237.616
441	New York	21-Nov	Orange	360071	NaN	94.2636	132.138	48.7862	39.804	46.5737	120.258	72.8096	60.403	72.5013	83.6267	72.7229	64.5629	78.1187	63.3378	66.4204	110.779	117.831	86.1474	61.2239	165.581	100.953	145.707	80.5186	121.406	116.395	78.9269	103.224	71.3821	56.6732	87.8359	187.612	118.23	124.832	172.518	40.4271	168.751	92.0546	125.605	123.615	40.5247	175.446	25.962	93.6288	237.616
442	New York	21-Apr	Suffolk	360103	NaN	86.8536	123.661	48.4081	57.3179	86.6816	136.547	82.8758	84.1864	98.5237	90.3512	120.5	79.2474	99.3517	82.233	86.8619	96.8948	155.489	112.415	93.5195	84.7498	78.6359	129.583	41.6646	122.303	79.9049	81.0203	109.137	54.2294	42.5972	83.4111	97.5967	98.8928	94.1316	139.111	28.6925	148.845	87.9834	74.0798	117.561	27.2599	140.512	24.5074	68.425	130.197
443	New York	21-Apr	Suffolk	360103	NaN	86.8536	123.661	48.4081	57.3179	86.6816	136.547	82.8758	84.1864	98.5237	90.3512	120.5	79.2474	99.3517	82.233	86.8619	96.8948	155.489	112.415	93.5195	84.7498	78.6359	129.583	41.6646	122.303	79.9049	81.0203	109.137	54.2294	42.5972	83.4111	97.5967	98.8928	94.1316	139.111	28.6925	148.845	87.9834	74.0798	117.561	27.2599	140.512	24.5074	68.425	130.197
444	North Carolina	19-Aug	Macon	370113	NaN	112.979	174.423	218.375	123.955	119.099	224.174	290.413	322.912	164.575	234.782	132.857	150.161	151.508	266.97	182.118	148.637	217.979	246.149	82.6905	69.2936	299.594	122.135	173.318	129.945	228.256	106.765	209.059	109.609	112.263	49.2321	155.841	119.654	131.527	132.629	142.055	193.683	91.768	237.857	212.164	128.576	88.1083	24.7711	156.173	119.151
445	Ohio	21-Dec	Butler	390017	NaN	67.2252	111.972	101.135	68.037	60.4148	159.289	175.624	73.6574	54.8447	152.545	87.1629	120.222	149.94	102.339	80.5475	122.124	125.432	77.2176	73.8967	72.8246	88.3073	100.43	190.198	118.891	180.026	112.197	160.837	86.1489	180.555	83.343	77.6904	73.581	97.3987	143.572	110.834	127.692	101.454	78.5286	70.6948	88.3478	197.599	11.2216	32.8484	80.6913
446	Ohio	22-Mar	Butler	390017	NaN	67.2252	111.972	101.135	68.037	60.4148	159.289	175.624	73.6574	54.8447	152.545	87.1629	120.222	149.94	102.339	80.5475	122.124	125.432	77.2176	73.8967	72.8246	88.3073	100.43	190.198	118.891	180.026	112.197	160.837	86.1489	180.555	83.343	77.6904	73.581	97.3987	143.572	110.834	127.692	101.454	78.5286	70.6948	88.3478	197.599	11.2216	32.8484	80.6913
447	Ohio	21-Dec	Defiance	390039	NaN	26.843	62.7809	80.374	36.2123	15.6119	100.043	50.5811	38.8594	32.765	60.4911	74.2192	83.0342	100.224	50.8091	71.5925	61.6786	121.325	46.0898	57.9477	47.2468	109.076	149.046	123.611	107.647	117.458	103.714	134.181	37.7842	121.698	83.6451	57.0986	136.731	56.8777	153.473	126.984	170.332	125.966	80.1855	82.1491	134.136	41.2061	85.9308	26.4148	115.69
448	Ohio	22-Feb	Defiance	390039	NaN	26.843	62.7809	80.374	36.2123	15.6119	100.043	50.5811	38.8594	32.765	60.4911	74.2192	83.0342	100.224	50.8091	71.5925	61.6786	121.325	46.0898	57.9477	47.2468	109.076	149.046	123.611	107.647	117.458	103.714	134.181	37.7842	121.698	83.6451	57.0986	136.731	56.8777	153.473	126.984	170.332	125.966	80.1855	82.1491	134.136	41.2061	85.9308	26.4148	115.69
449	Ohio	22-Mar	Geauga	390055	NaN	68.1063	108.265	87.0602	45.323	70.1012	90.2471	67.2309	68.8749	34.0551	93.9263	111.043	80.2831	122.863	37.282	85.0765	120.382	99.9248	77.8641	93.0626	81.2817	97.2894	102.445	102.136	90.9289	103.764	120.036	209.042	88.9827	105.458	61.2269	110.488	119.72	99.9849	166.167	114.764	84.4112	81.6846	106.959	130.502	114.326	147.721	81.3571	115.423	65.1997
450	Ohio	22-May	Hamilton	390061	NaN	61.9046	105.862	101.586	76.644	61.2935	179.767	182.46	81.0972	63.4467	158.816	87.22	127.608	131.448	89.7659	63.4954	109.811	124.559	86.0982	73.2552	74.1197	91.9946	117.75	194.119	119.036	192.326	104.789	191.119	100.028	183.162	87.92	85.3045	88.3154	140.528	134.736	94.6646	184.167	113.818	75.0354	83.4174	120.749	197.048	8.85522	39.8551	67.3404
451	Ohio	22-Jan	Logan	390091	NaN	66.7034	68.5268	100.71	51.9478	50.5403	133.369	106.498	77.1523	49.5092	114.131	90.1049	101.99	134.035	83.796	91.6089	106.605	109.094	90.4436	60.3764	79.4217	72.4659	179.216	149.684	105.058	155.356	153.576	232.831	55.1831	66.2124	78.725	66.5486	70.5203	81.7154	134.611	167.646	124.063	63.4382	73.1846	93.5941	69.0485	128.834	49.3883	124.199	109.116
452	Ohio	22-Jan	Logan	390091	NaN	66.7034	68.5268	100.71	51.9478	50.5403	133.369	106.498	77.1523	49.5092	114.131	90.1049	101.99	134.035	83.796	91.6089	106.605	109.094	90.4436	60.3764	79.4217	72.4659	179.216	149.684	105.058	155.356	153.576	232.831	55.1831	66.2124	78.725	66.5486	70.5203	81.7154	134.611	167.646	124.063	63.4382	73.1846	93.5941	69.0485	128.834	49.3883	124.199	109.116
453	Ohio	22-Mar	Warren	390165	NaN	57.0036	116.604	102.481	66.3839	62.0132	166.234	176.371	73.9416	57.6645	165.903	90.034	121.161	150.201	98.7051	76.1917	125.097	124.872	86.4575	78.8148	71.6764	82.6928	99.3772	174.792	102.528	169.806	140.67	186.469	75.2183	188.753	86.6309	101.653	83.0644	72.4089	137.013	125.542	135.952	113.438	91.4595	111.429	85.2917	163.389	14.1106	46.6025	77.6454
454	Oregon	19-Jun	Clackamas	410005	NaN	254.49	147.621	412.744	272.48	235.107	170.1	258.021	170.436	272.678	116.411	146.112	82.593	145.343	106.748	178.942	220.117	258.658	77.1401	31.1217	238.01	19.1999	73.86	136.691	66.7674	236	43.7402	49.0854	129.153	48.1389	179.014	0.679489	15.4507	7.22515	0.0824502	10.4929	10.4702	24.922	8.65196	6.2879	2.53092	29.6846	140.346	80.2091	122.162
455	Oregon	20-Nov	Clackamas	410005	NaN	254.49	147.621	412.744	272.48	235.107	170.1	258.021	170.436	272.678	116.411	146.112	82.593	145.343	106.748	178.942	220.117	258.658	77.1401	31.1217	238.01	19.1999	73.86	136.691	66.7674	236	43.7402	49.0854	129.153	48.1389	179.014	0.679489	15.4507	7.22515	0.0824502	10.4929	10.4702	24.922	8.65196	6.2879	2.53092	29.6846	140.346	80.2091	122.162
456	Oregon	20-Oct	Multnomah	410051	NaN	232.672	128.474	356.401	254.919	217.031	135.872	199.225	129.94	213.233	108.628	111.942	61.4114	123.122	84.6807	142.966	183.222	178.204	63.3033	26.839	216.072	11.6307	55.8299	119.28	54.1575	181.924	41.8579	34.8458	118.82	51.1469	140.89	0.546331	16.5256	6.12624	0.0827111	7.32897	8.89228	25.2567	10.8243	5.15422	0.595283	39	128.702	71.8751	117.245
457	Pennsylvania	21-Feb	Butler	420019	NaN	107.009	93.1756	85.9744	47.2552	66.3994	148.41	92.3764	89.1672	48.801	126.956	89.8967	68.3477	151.661	76.9443	65.905	105.325	109.173	107.579	60.9641	94.0766	101.42	168.7	71.7265	120.603	149.608	157.641	217.874	65.6549	121.202	83.658	102.646	180.477	92.6103	160.599	95.4785	117.382	72.7833	145.275	166.136	96.8664	231.625	78.7019	57.2996	99.2967
458	Pennsylvania	19-Sep	Washington	420125	NaN	89.5371	85.1027	88.2587	39.3904	73.3759	185.584	123.862	97.663	73.4344	127.581	77.6432	58.3751	136.938	84.8149	64.3697	136.589	94.9176	130.147	71.8763	89.8516	117.563	133.35	86.7553	100.147	135.703	174.496	150.915	62.8735	111.266	94.705	88.2419	156.08	56.4087	129.466	121.47	132.991	90.4939	113.806	167.68	119.879	278	60.6132	49.9235	109.703
459	Pennsylvania	21-Aug	Westmoreland	420129	NaN	86.4815	98.6568	101.792	55.9769	82.3038	214.197	135.255	120.565	77.7737	139.688	89.8004	53.5091	155.303	111.963	68.0857	131.619	114.465	138.853	81.3823	115.871	128.703	173.339	84.8038	137.933	147.727	208.476	163.937	58.2679	107.567	78.8417	109.962	154.157	90.4931	139.007	114.208	144.887	106.32	110.289	147.647	127.735	291.585	60.2201	50.1685	155.792
460	Rhode Island	19-Mar	Newport	440005	NaN	157.464	150.957	26.3226	53.7862	83.8663	164.898	94.7243	92.7332	97.7526	154.931	148.506	89.1499	111.444	74.7219	91.0807	129.477	148.615	131.455	83.625	82.4094	60.9336	100.266	69.5307	119.966	59.4763	55.8658	142.129	57.5219	47.5642	91.6781	33.08	133.013	45.0937	126.179	11.9557	97.4093	75.625	38.103	152.137	65.2169	169.897	39.9294	27.4225	241.609
461	Rhode Island	18-Dec	Providence	440007	NaN	144.177	161.896	43.8293	61.9664	93.7773	130.732	85.2049	82.7819	92.2198	146.97	148.741	83.1513	106.802	63.2171	75.5513	148.78	190.378	146.726	93.6143	98.5076	58.2316	101.764	79.8735	144.324	32.7236	77.9159	101.995	85.6743	71.6443	103.552	86.3244	108.491	41.5787	245.099	41.4007	130.915	124.952	54.4178	132.197	84.3279	228.936	47.257	32.6255	177.796
462	Rhode Island	19-Nov	Providence	440007	NaN	144.177	161.896	43.8293	61.9664	93.7773	130.732	85.2049	82.7819	92.2198	146.97	148.741	83.1513	106.802	63.2171	75.5513	148.78	190.378	146.726	93.6143	98.5076	58.2316	101.764	79.8735	144.324	32.7236	77.9159	101.995	85.6743	71.6443	103.552	86.3244	108.491	41.5787	245.099	41.4007	130.915	124.952	54.4178	132.197	84.3279	228.936	47.257	32.6255	177.796
463	Rhode Island	21-Mar	Providence	440007	NaN	144.177	161.896	43.8293	61.9664	93.7773	130.732	85.2049	82.7819	92.2198	146.97	148.741	83.1513	106.802	63.2171	75.5513	148.78	190.378	146.726	93.6143	98.5076	58.2316	101.764	79.8735	144.324	32.7236	77.9159	101.995	85.6743	71.6443	103.552	86.3244	108.491	41.5787	245.099	41.4007	130.915	124.952	54.4178	132.197	84.3279	228.936	47.257	32.6255	177.796
464	Rhode Island	21-Mar	Providence	440007	NaN	144.177	161.896	43.8293	61.9664	93.7773	130.732	85.2049	82.7819	92.2198	146.97	148.741	83.1513	106.802	63.2171	75.5513	148.78	190.378	146.726	93.6143	98.5076	58.2316	101.764	79.8735	144.324	32.7236	77.9159	101.995	85.6743	71.6443	103.552	86.3244	108.491	41.5787	245.099	41.4007	130.915	124.952	54.4178	132.197	84.3279	228.936	47.257	32.6255	177.796
465	Rhode Island	20-Apr	Washington	440009	NaN	140.801	167.438	35.3022	55.5551	79.3603	155.306	90.2245	82.2761	87.6053	151.701	126.263	92.7192	118.826	76.1667	77.9267	120.624	177.228	122.487	83.6127	84.6476	59.2351	108.005	85.1251	115.64	60.4939	59.6127	139.374	63.1622	42.9029	88.1971	50.4235	127.91	44.7837	129.997	19.8527	95.6305	90.4905	35.3681	123.95	65.7705	175.396	36.5857	26.1723	195.143
466	South Carolina	19-Aug	Lee	450061	NaN	61.6284	90.4564	120.759	139.81	124.509	32.7527	43.1336	150.784	173.504	44.2372	77.7154	84.7427	102.12	59.4766	125.041	110.373	101.038	79.6704	26.8596	92.9674	127.212	68.7549	265.63	57.1492	80.6647	88.392	112.145	115.239	148.104	73.4115	118.135	140.779	176.782	168.031	155.712	93.065	147.119	151.967	129.243	121.758	259.271	66.3617	224.215	88.8207
467	South Carolina	19-May	Richland	450079	NaN	66.4068	81.5372	131.995	136.752	111.467	45.731	38.7108	149.911	166.406	47.392	77.0597	70.8082	99.8513	69.6852	72.9539	93.2969	83.6833	85.5355	30.2017	129.276	112.053	51.1002	177.474	70.057	78.6166	78.6265	171.61	114.313	151.815	98.3683	118.888	92.7468	115.01	188.396	177.386	93.0829	73.6232	126.95	171.457	95.407	172.074	45.43	143.104	77.0542
468	Tennessee	19-Aug	Fayette	470047	NaN	101.414	140.622	168.899	94.2265	130.412	347.333	248.227	160.6	118.222	242.508	181.603	126.605	230.206	291.128	127.841	173.689	183.971	149.022	73.8565	162.73	124.424	95.442	85.5468	95.356	133.569	122.815	165.68	127.557	86.7184	45.5011	72.0889	163.492	79.6771	185.76	69.7123	85.5621	85.9862	134.832	116.942	167.082	172.431	10.2578	84.5551	70.6435
469	Tennessee	22-Feb	Tipton	470167	NaN	117.002	133.598	149.956	92.7211	116.451	339.842	290.029	159.377	114.245	193.646	154.764	116.909	196.902	264.809	134.524	172.949	200.382	136.537	96.045	168.106	115.59	109.326	90.7095	117.796	124.497	108.824	143.889	106.914	75.9471	67.7931	55.3852	196.59	56.7349	173.523	82.7835	103.117	66.0346	142.185	84.6632	142.808	165.033	26.5286	70.2241	46.5399
470	Virginia	19-Feb	Augusta	510015	NaN	42.8937	87.3437	79.1712	58.8936	99.2771	102.989	100.255	69.2551	100.279	58.0409	65.8199	99.2964	43.6739	46.2083	61.5436	122.156	108.774	157.865	83.5248	89.6438	176.092	83.3275	107.098	44.0889	140.036	196.489	96.2135	109.323	116.927	90.7443	85.2343	117.774	145.26	78.5581	104.985	176.01	81.1665	254.043	165.315	83.1988	287.476	40.1557	117.266	177.554
471	Virginia	19-Sep	Prince William	510153	NaN	39.433	82.2622	83.1008	43.46	90.6714	120.436	92.3119	74.7899	94.2006	50.4768	45.9759	97.2975	49.0535	57.4434	54.4161	99.1724	60.2746	137.285	57.2146	68.1913	184.697	126.262	66.1125	59.5043	143.58	126.273	76.4733	101.846	102.754	95.4612	234.037	100.687	118.066	77.2036	136.373	112.356	91.5352	221.126	150.862	68.9445	189.38	14.5403	96.7782	107.022
472	Washington	21-Apr	Asotin	530003	NaN	39.623	23.1406	54.2537	42.8016	36.7363	23.5641	84.0337	61.4182	63.5548	15.5129	41.2589	22.1747	23.8515	11.5175	24.8659	49.5234	74.0481	22.7161	7.41141	68.7751	90.7061	42.9085	101.024	11.8369	88.0384	50.2163	26.4916	69.0639	13.8326	97.828	1.79666	11.1161	4.44507	1.09497	11.9409	16.2832	8.03613	4.49982	11.9803	5.60998	1.17806	36.3091	10.4382	22.12
473	Washington	19-Feb	Chelan	530007	NaN	176.756	113.376	243.348	181.144	167.084	111.26	85.6907	117.495	167.991	82.8334	85.0243	26.6699	44.3091	39.96	54.4606	111.038	61.9795	25.025	16.2877	97.9933	30.3572	55.6723	52.2395	19.7914	69.8606	20.9792	35.7194	32.8328	22.8679	68.6995	3.11489	20.1932	2.12003	2.89294	13.1557	5.18992	18.768	2.51886	16.3023	2.49442	20.5581	76.3695	65.2836	49.0213
474	Washington	19-May	Chelan	530007	NaN	176.756	113.376	243.348	181.144	167.084	111.26	85.6907	117.495	167.991	82.8334	85.0243	26.6699	44.3091	39.96	54.4606	111.038	61.9795	25.025	16.2877	97.9933	30.3572	55.6723	52.2395	19.7914	69.8606	20.9792	35.7194	32.8328	22.8679	68.6995	3.11489	20.1932	2.12003	2.89294	13.1557	5.18992	18.768	2.51886	16.3023	2.49442	20.5581	76.3695	65.2836	49.0213
475	Washington	21-Feb	Clallam	530009	NaN	499.862	326.011	618.193	414.013	331.29	189.758	186.003	258.921	228.344	179.1	131.984	39.1134	155.516	191.106	173.963	273.985	179.718	72.2716	65.9776	269.808	21.3282	38.9371	113.675	52.4781	150.122	70.7267	31.3541	91.3701	55.7172	93.9972	10.1501	48.8136	19.9168	3.17663	25.8893	19.3363	41.551	62.9182	18.324	8.41412	135.807	201.228	133.235	203.284
476	Washington	22-Feb	Clallam	530009	NaN	499.862	326.011	618.193	414.013	331.29	189.758	186.003	258.921	228.344	179.1	131.984	39.1134	155.516	191.106	173.963	273.985	179.718	72.2716	65.9776	269.808	21.3282	38.9371	113.675	52.4781	150.122	70.7267	31.3541	91.3701	55.7172	93.9972	10.1501	48.8136	19.9168	3.17663	25.8893	19.3363	41.551	62.9182	18.324	8.41412	135.807	201.228	133.235	203.284
477	Washington	22-Jul	Clallam	530009	NaN	499.862	326.011	618.193	414.013	331.29	189.758	186.003	258.921	228.344	179.1	131.984	39.1134	155.516	191.106	173.963	273.985	179.718	72.2716	65.9776	269.808	21.3282	38.9371	113.675	52.4781	150.122	70.7267	31.3541	91.3701	55.7172	93.9972	10.1501	48.8136	19.9168	3.17663	25.8893	19.3363	41.551	62.9182	18.324	8.41412	135.807	201.228	133.235	203.284
478	Washington	20-May	Clark	530011	NaN	261.87	135.541	408.84	285.569	227.962	146.407	212.366	151.911	228.352	117.118	129.292	63.3273	133.591	96.4495	160.917	182.675	163.839	61.8178	23.8005	219.598	10.2821	58.7725	111.743	61.8259	178.668	38.4111	41.9617	121.505	55.9544	135.816	0.664451	18.8965	8.09378	0.0741064	7.5133	11.9487	32.0597	10.9985	6.14787	0.688779	44.5694	153.459	84.2584	128.03
479	Washington	20-Aug	Clark	530011	NaN	261.87	135.541	408.84	285.569	227.962	146.407	212.366	151.911	228.352	117.118	129.292	63.3273	133.591	96.4495	160.917	182.675	163.839	61.8178	23.8005	219.598	10.2821	58.7725	111.743	61.8259	178.668	38.4111	41.9617	121.505	55.9544	135.816	0.664451	18.8965	8.09378	0.0741064	7.5133	11.9487	32.0597	10.9985	6.14787	0.688779	44.5694	153.459	84.2584	128.03
480	Washington	21-Jul	Clark	530011	NaN	261.87	135.541	408.84	285.569	227.962	146.407	212.366	151.911	228.352	117.118	129.292	63.3273	133.591	96.4495	160.917	182.675	163.839	61.8178	23.8005	219.598	10.2821	58.7725	111.743	61.8259	178.668	38.4111	41.9617	121.505	55.9544	135.816	0.664451	18.8965	8.09378	0.0741064	7.5133	11.9487	32.0597	10.9985	6.14787	0.688779	44.5694	153.459	84.2584	128.03
481	Washington	21-Nov	Clark	530011	NaN	261.87	135.541	408.84	285.569	227.962	146.407	212.366	151.911	228.352	117.118	129.292	63.3273	133.591	96.4495	160.917	182.675	163.839	61.8178	23.8005	219.598	10.2821	58.7725	111.743	61.8259	178.668	38.4111	41.9617	121.505	55.9544	135.816	0.664451	18.8965	8.09378	0.0741064	7.5133	11.9487	32.0597	10.9985	6.14787	0.688779	44.5694	153.459	84.2584	128.03
482	Washington	19-May	King	530033	NaN	341.703	164.937	472.872	284.422	317.274	244.184	159.753	322.928	324.531	197.769	135.659	57.6116	151.618	122.012	177.5	270.256	182.341	85.1619	58.2613	163.3	39.0626	60.9086	146.117	86.4182	189.273	66.0613	60.7888	103.43	66.7255	143.759	11.9547	50.6376	16.1526	2.19923	16.1025	21.074	36.4356	19.2816	33.7817	5.02002	76.6478	149.333	133.837	131.749
483	Washington	19-May	King	530033	NaN	341.703	164.937	472.872	284.422	317.274	244.184	159.753	322.928	324.531	197.769	135.659	57.6116	151.618	122.012	177.5	270.256	182.341	85.1619	58.2613	163.3	39.0626	60.9086	146.117	86.4182	189.273	66.0613	60.7888	103.43	66.7255	143.759	11.9547	50.6376	16.1526	2.19923	16.1025	21.074	36.4356	19.2816	33.7817	5.02002	76.6478	149.333	133.837	131.749
484	Washington	20-Feb	King	530033	NaN	341.703	164.937	472.872	284.422	317.274	244.184	159.753	322.928	324.531	197.769	135.659	57.6116	151.618	122.012	177.5	270.256	182.341	85.1619	58.2613	163.3	39.0626	60.9086	146.117	86.4182	189.273	66.0613	60.7888	103.43	66.7255	143.759	11.9547	50.6376	16.1526	2.19923	16.1025	21.074	36.4356	19.2816	33.7817	5.02002	76.6478	149.333	133.837	131.749
485	Washington	20-Oct	King	530033	NaN	341.703	164.937	472.872	284.422	317.274	244.184	159.753	322.928	324.531	197.769	135.659	57.6116	151.618	122.012	177.5	270.256	182.341	85.1619	58.2613	163.3	39.0626	60.9086	146.117	86.4182	189.273	66.0613	60.7888	103.43	66.7255	143.759	11.9547	50.6376	16.1526	2.19923	16.1025	21.074	36.4356	19.2816	33.7817	5.02002	76.6478	149.333	133.837	131.749
486	Washington	21-Jul	King	530033	NaN	341.703	164.937	472.872	284.422	317.274	244.184	159.753	322.928	324.531	197.769	135.659	57.6116	151.618	122.012	177.5	270.256	182.341	85.1619	58.2613	163.3	39.0626	60.9086	146.117	86.4182	189.273	66.0613	60.7888	103.43	66.7255	143.759	11.9547	50.6376	16.1526	2.19923	16.1025	21.074	36.4356	19.2816	33.7817	5.02002	76.6478	149.333	133.837	131.749
487	Washington	21-Jul	King	530033	NaN	341.703	164.937	472.872	284.422	317.274	244.184	159.753	322.928	324.531	197.769	135.659	57.6116	151.618	122.012	177.5	270.256	182.341	85.1619	58.2613	163.3	39.0626	60.9086	146.117	86.4182	189.273	66.0613	60.7888	103.43	66.7255	143.759	11.9547	50.6376	16.1526	2.19923	16.1025	21.074	36.4356	19.2816	33.7817	5.02002	76.6478	149.333	133.837	131.749
488	Washington	21-Oct	King	530033	NaN	341.703	164.937	472.872	284.422	317.274	244.184	159.753	322.928	324.531	197.769	135.659	57.6116	151.618	122.012	177.5	270.256	182.341	85.1619	58.2613	163.3	39.0626	60.9086	146.117	86.4182	189.273	66.0613	60.7888	103.43	66.7255	143.759	11.9547	50.6376	16.1526	2.19923	16.1025	21.074	36.4356	19.2816	33.7817	5.02002	76.6478	149.333	133.837	131.749
489	Washington	22-Mar	King	530033	NaN	341.703	164.937	472.872	284.422	317.274	244.184	159.753	322.928	324.531	197.769	135.659	57.6116	151.618	122.012	177.5	270.256	182.341	85.1619	58.2613	163.3	39.0626	60.9086	146.117	86.4182	189.273	66.0613	60.7888	103.43	66.7255	143.759	11.9547	50.6376	16.1526	2.19923	16.1025	21.074	36.4356	19.2816	33.7817	5.02002	76.6478	149.333	133.837	131.749
490	Washington	22-Mar	King	530033	NaN	341.703	164.937	472.872	284.422	317.274	244.184	159.753	322.928	324.531	197.769	135.659	57.6116	151.618	122.012	177.5	270.256	182.341	85.1619	58.2613	163.3	39.0626	60.9086	146.117	86.4182	189.273	66.0613	60.7888	103.43	66.7255	143.759	11.9547	50.6376	16.1526	2.19923	16.1025	21.074	36.4356	19.2816	33.7817	5.02002	76.6478	149.333	133.837	131.749
491	Washington	22-Aug	King	530033	NaN	341.703	164.937	472.872	284.422	317.274	244.184	159.753	322.928	324.531	197.769	135.659	57.6116	151.618	122.012	177.5	270.256	182.341	85.1619	58.2613	163.3	39.0626	60.9086	146.117	86.4182	189.273	66.0613	60.7888	103.43	66.7255	143.759	11.9547	50.6376	16.1526	2.19923	16.1025	21.074	36.4356	19.2816	33.7817	5.02002	76.6478	149.333	133.837	131.749
492	Washington	22-Aug	King	530033	NaN	341.703	164.937	472.872	284.422	317.274	244.184	159.753	322.928	324.531	197.769	135.659	57.6116	151.618	122.012	177.5	270.256	182.341	85.1619	58.2613	163.3	39.0626	60.9086	146.117	86.4182	189.273	66.0613	60.7888	103.43	66.7255	143.759	11.9547	50.6376	16.1526	2.19923	16.1025	21.074	36.4356	19.2816	33.7817	5.02002	76.6478	149.333	133.837	131.749
493	Washington	22-Nov	King	530033	NaN	341.703	164.937	472.872	284.422	317.274	244.184	159.753	322.928	324.531	197.769	135.659	57.6116	151.618	122.012	177.5	270.256	182.341	85.1619	58.2613	163.3	39.0626	60.9086	146.117	86.4182	189.273	66.0613	60.7888	103.43	66.7255	143.759	11.9547	50.6376	16.1526	2.19923	16.1025	21.074	36.4356	19.2816	33.7817	5.02002	76.6478	149.333	133.837	131.749
494	Washington	21-Sep	Kitsap	530035	NaN	250.12	134.193	299.411	267.08	216.628	86.2814	98.5496	122.69	116.444	94.4254	64.3036	32.4271	71.7754	94.9207	89.4266	154.829	69.6327	42.4197	23.9495	114.999	8.90743	25.7435	82.4478	23.5741	89.1548	33.1901	11.8239	53.2422	37.282	67.3137	1.50309	25.7023	7.75974	0.786635	5.59871	7.70776	25.9757	15.1467	9.44836	3.6258	45.8135	90.5119	99.2883	82.6383
495	Washington	21-Nov	Kitsap	530035	NaN	250.12	134.193	299.411	267.08	216.628	86.2814	98.5496	122.69	116.444	94.4254	64.3036	32.4271	71.7754	94.9207	89.4266	154.829	69.6327	42.4197	23.9495	114.999	8.90743	25.7435	82.4478	23.5741	89.1548	33.1901	11.8239	53.2422	37.282	67.3137	1.50309	25.7023	7.75974	0.786635	5.59871	7.70776	25.9757	15.1467	9.44836	3.6258	45.8135	90.5119	99.2883	82.6383
496	Washington	22-Feb	Kitsap	530035	NaN	250.12	134.193	299.411	267.08	216.628	86.2814	98.5496	122.69	116.444	94.4254	64.3036	32.4271	71.7754	94.9207	89.4266	154.829	69.6327	42.4197	23.9495	114.999	8.90743	25.7435	82.4478	23.5741	89.1548	33.1901	11.8239	53.2422	37.282	67.3137	1.50309	25.7023	7.75974	0.786635	5.59871	7.70776	25.9757	15.1467	9.44836	3.6258	45.8135	90.5119	99.2883	82.6383
497	Washington	22-Mar	Kitsap	530035	NaN	250.12	134.193	299.411	267.08	216.628	86.2814	98.5496	122.69	116.444	94.4254	64.3036	32.4271	71.7754	94.9207	89.4266	154.829	69.6327	42.4197	23.9495	114.999	8.90743	25.7435	82.4478	23.5741	89.1548	33.1901	11.8239	53.2422	37.282	67.3137	1.50309	25.7023	7.75974	0.786635	5.59871	7.70776	25.9757	15.1467	9.44836	3.6258	45.8135	90.5119	99.2883	82.6383
498	Washington	22-Aug	Kittitas	530037	NaN	144.872	91.8793	207.364	137.659	144.757	96.9038	98.1622	107.845	141.469	73.3085	54.9403	25.646	47.136	34.5985	49.6251	91.2823	59.3396	21.6557	15.272	96.1617	30.8845	47.2753	48.8273	20.76	62.7238	24.0687	20.0086	27.5079	19.7379	58.5379	2.11997	13.3299	2.64779	0.796288	6.82647	3.69068	16.3416	2.56516	10.2727	1.64283	10.4671	58.0168	45.6576	32.3853
499	Washington	22-Nov	Kittitas	530037	NaN	144.872	91.8793	207.364	137.659	144.757	96.9038	98.1622	107.845	141.469	73.3085	54.9403	25.646	47.136	34.5985	49.6251	91.2823	59.3396	21.6557	15.272	96.1617	30.8845	47.2753	48.8273	20.76	62.7238	24.0687	20.0086	27.5079	19.7379	58.5379	2.11997	13.3299	2.64779	0.796288	6.82647	3.69068	16.3416	2.56516	10.2727	1.64283	10.4671	58.0168	45.6576	32.3853
501	Washington	22-Jan	Okanogan	530047	NaN	113.67	58.7212	109.571	111	67.7237	49.996	37.1026	56.2512	65.2224	29.6688	89.6396	26.6677	23.7381	10.3797	27.4486	75.4344	34.4246	13.9261	17.3012	45.7579	27.25	68.8613	65.0316	13.4412	51.2708	27.1855	19.2187	50.4969	21.1308	77.7536	4.12536	22.9919	4.70639	4.6175	28.7332	4.36446	20.6757	4.41387	28.1964	16.6161	16.1291	96.5075	31.6224	32.2413
502	Washington	19-Jan	Pierce	530053	NaN	266.912	139.491	389.481	249.269	270.927	206.295	180.002	264.234	283.608	158.947	110.843	64.3216	131.302	109.335	136.673	211.021	148.276	62.5809	43.2738	167.623	39.771	57.2894	121.018	72.7016	174.527	49.1506	39.5751	93.7625	74.7526	133.855	5.70875	45.2347	14.1931	0.385244	12.1145	19.4603	38.5055	13.1472	23.6807	2.38449	60.0316	128.424	108.889	121.498
503	Washington	20-May	Pierce	530053	NaN	266.912	139.491	389.481	249.269	270.927	206.295	180.002	264.234	283.608	158.947	110.843	64.3216	131.302	109.335	136.673	211.021	148.276	62.5809	43.2738	167.623	39.771	57.2894	121.018	72.7016	174.527	49.1506	39.5751	93.7625	74.7526	133.855	5.70875	45.2347	14.1931	0.385244	12.1145	19.4603	38.5055	13.1472	23.6807	2.38449	60.0316	128.424	108.889	121.498
504	Washington	21-Jul	Pierce	530053	NaN	266.912	139.491	389.481	249.269	270.927	206.295	180.002	264.234	283.608	158.947	110.843	64.3216	131.302	109.335	136.673	211.021	148.276	62.5809	43.2738	167.623	39.771	57.2894	121.018	72.7016	174.527	49.1506	39.5751	93.7625	74.7526	133.855	5.70875	45.2347	14.1931	0.385244	12.1145	19.4603	38.5055	13.1472	23.6807	2.38449	60.0316	128.424	108.889	121.498
505	Washington	21-Jul	Pierce	530053	NaN	266.912	139.491	389.481	249.269	270.927	206.295	180.002	264.234	283.608	158.947	110.843	64.3216	131.302	109.335	136.673	211.021	148.276	62.5809	43.2738	167.623	39.771	57.2894	121.018	72.7016	174.527	49.1506	39.5751	93.7625	74.7526	133.855	5.70875	45.2347	14.1931	0.385244	12.1145	19.4603	38.5055	13.1472	23.6807	2.38449	60.0316	128.424	108.889	121.498
506	Washington	21-Nov	Pierce	530053	NaN	266.912	139.491	389.481	249.269	270.927	206.295	180.002	264.234	283.608	158.947	110.843	64.3216	131.302	109.335	136.673	211.021	148.276	62.5809	43.2738	167.623	39.771	57.2894	121.018	72.7016	174.527	49.1506	39.5751	93.7625	74.7526	133.855	5.70875	45.2347	14.1931	0.385244	12.1145	19.4603	38.5055	13.1472	23.6807	2.38449	60.0316	128.424	108.889	121.498
507	Washington	22-Feb	Pierce	530053	NaN	266.912	139.491	389.481	249.269	270.927	206.295	180.002	264.234	283.608	158.947	110.843	64.3216	131.302	109.335	136.673	211.021	148.276	62.5809	43.2738	167.623	39.771	57.2894	121.018	72.7016	174.527	49.1506	39.5751	93.7625	74.7526	133.855	5.70875	45.2347	14.1931	0.385244	12.1145	19.4603	38.5055	13.1472	23.6807	2.38449	60.0316	128.424	108.889	121.498
508	Washington	22-May	Pierce	530053	NaN	266.912	139.491	389.481	249.269	270.927	206.295	180.002	264.234	283.608	158.947	110.843	64.3216	131.302	109.335	136.673	211.021	148.276	62.5809	43.2738	167.623	39.771	57.2894	121.018	72.7016	174.527	49.1506	39.5751	93.7625	74.7526	133.855	5.70875	45.2347	14.1931	0.385244	12.1145	19.4603	38.5055	13.1472	23.6807	2.38449	60.0316	128.424	108.889	121.498
509	Washington	21-Nov	Skagit	530057	NaN	369.513	188.914	496.361	280.667	279.348	311.213	133.688	280.204	354.98	140.251	152.651	63.4274	162.495	108.302	211.473	250.393	160.764	82.9496	54.3985	168.391	24.8009	54.8842	142.219	68.6542	169.123	66.6112	59.8264	102.386	48.6533	135.572	15.9198	38.5267	28.0572	3.741	24.3259	14.6788	31.602	24.9557	45.3479	5.37402	119.624	169.911	141.703	202.277
510	Washington	22-Dec	Skagit	530057	NaN	369.513	188.914	496.361	280.667	279.348	311.213	133.688	280.204	354.98	140.251	152.651	63.4274	162.495	108.302	211.473	250.393	160.764	82.9496	54.3985	168.391	24.8009	54.8842	142.219	68.6542	169.123	66.6112	59.8264	102.386	48.6533	135.572	15.9198	38.5267	28.0572	3.741	24.3259	14.6788	31.602	24.9557	45.3479	5.37402	119.624	169.911	141.703	202.277
511	Washington	19-May	Snohomish	530061	NaN	393.928	190.33	507.305	333.818	348.469	320.504	151.659	339.503	355.07	193.138	182.675	76.3477	160.173	139.584	208.517	275.203	172.932	92.5755	62.7413	171.64	31.6963	60.0981	155.646	70.0454	188.547	74.7341	60.5754	119.069	71.5732	153.133	12.1824	43.9134	22.6845	3.91268	20.7616	19.1393	32.4785	23.7565	36.9299	5.42643	126.389	168.619	162.458	170.741
512	Washington	20-Jul	Snohomish	530061	NaN	393.928	190.33	507.305	333.818	348.469	320.504	151.659	339.503	355.07	193.138	182.675	76.3477	160.173	139.584	208.517	275.203	172.932	92.5755	62.7413	171.64	31.6963	60.0981	155.646	70.0454	188.547	74.7341	60.5754	119.069	71.5732	153.133	12.1824	43.9134	22.6845	3.91268	20.7616	19.1393	32.4785	23.7565	36.9299	5.42643	126.389	168.619	162.458	170.741
513	Washington	21-Feb	Snohomish	530061	NaN	393.928	190.33	507.305	333.818	348.469	320.504	151.659	339.503	355.07	193.138	182.675	76.3477	160.173	139.584	208.517	275.203	172.932	92.5755	62.7413	171.64	31.6963	60.0981	155.646	70.0454	188.547	74.7341	60.5754	119.069	71.5732	153.133	12.1824	43.9134	22.6845	3.91268	20.7616	19.1393	32.4785	23.7565	36.9299	5.42643	126.389	168.619	162.458	170.741
514	Washington	21-Feb	Snohomish	530061	NaN	393.928	190.33	507.305	333.818	348.469	320.504	151.659	339.503	355.07	193.138	182.675	76.3477	160.173	139.584	208.517	275.203	172.932	92.5755	62.7413	171.64	31.6963	60.0981	155.646	70.0454	188.547	74.7341	60.5754	119.069	71.5732	153.133	12.1824	43.9134	22.6845	3.91268	20.7616	19.1393	32.4785	23.7565	36.9299	5.42643	126.389	168.619	162.458	170.741
515	Washington	21-Apr	Snohomish	530061	NaN	393.928	190.33	507.305	333.818	348.469	320.504	151.659	339.503	355.07	193.138	182.675	76.3477	160.173	139.584	208.517	275.203	172.932	92.5755	62.7413	171.64	31.6963	60.0981	155.646	70.0454	188.547	74.7341	60.5754	119.069	71.5732	153.133	12.1824	43.9134	22.6845	3.91268	20.7616	19.1393	32.4785	23.7565	36.9299	5.42643	126.389	168.619	162.458	170.741
516	Washington	21-Nov	Snohomish	530061	NaN	393.928	190.33	507.305	333.818	348.469	320.504	151.659	339.503	355.07	193.138	182.675	76.3477	160.173	139.584	208.517	275.203	172.932	92.5755	62.7413	171.64	31.6963	60.0981	155.646	70.0454	188.547	74.7341	60.5754	119.069	71.5732	153.133	12.1824	43.9134	22.6845	3.91268	20.7616	19.1393	32.4785	23.7565	36.9299	5.42643	126.389	168.619	162.458	170.741
517	Washington	21-Dec	Snohomish	530061	NaN	393.928	190.33	507.305	333.818	348.469	320.504	151.659	339.503	355.07	193.138	182.675	76.3477	160.173	139.584	208.517	275.203	172.932	92.5755	62.7413	171.64	31.6963	60.0981	155.646	70.0454	188.547	74.7341	60.5754	119.069	71.5732	153.133	12.1824	43.9134	22.6845	3.91268	20.7616	19.1393	32.4785	23.7565	36.9299	5.42643	126.389	168.619	162.458	170.741
518	Washington	21-Dec	Snohomish	530061	NaN	393.928	190.33	507.305	333.818	348.469	320.504	151.659	339.503	355.07	193.138	182.675	76.3477	160.173	139.584	208.517	275.203	172.932	92.5755	62.7413	171.64	31.6963	60.0981	155.646	70.0454	188.547	74.7341	60.5754	119.069	71.5732	153.133	12.1824	43.9134	22.6845	3.91268	20.7616	19.1393	32.4785	23.7565	36.9299	5.42643	126.389	168.619	162.458	170.741
519	Washington	22-Apr	Snohomish	530061	NaN	393.928	190.33	507.305	333.818	348.469	320.504	151.659	339.503	355.07	193.138	182.675	76.3477	160.173	139.584	208.517	275.203	172.932	92.5755	62.7413	171.64	31.6963	60.0981	155.646	70.0454	188.547	74.7341	60.5754	119.069	71.5732	153.133	12.1824	43.9134	22.6845	3.91268	20.7616	19.1393	32.4785	23.7565	36.9299	5.42643	126.389	168.619	162.458	170.741
520	Washington	20-Mar	Spokane	530063	NaN	79.1663	52.6807	114.947	87.0998	63.455	50.5686	64.1286	25.4922	28.6503	31.0253	40.5436	20.4342	24.5553	13.2618	42.989	74.8052	53.0077	14.5122	8.5656	40.0207	33.3961	52.7288	101.149	12.0253	55.5299	27.1201	15.5357	41.7424	14.709	92.1435	2.0598	11.4581	6.58162	2.25752	11.914	7.4861	21.7344	2.01536	10.7815	3.63738	3.75668	49.2693	11.9044	40.4979
521	Washington	20-Mar	Spokane	530063	NaN	79.1663	52.6807	114.947	87.0998	63.455	50.5686	64.1286	25.4922	28.6503	31.0253	40.5436	20.4342	24.5553	13.2618	42.989	74.8052	53.0077	14.5122	8.5656	40.0207	33.3961	52.7288	101.149	12.0253	55.5299	27.1201	15.5357	41.7424	14.709	92.1435	2.0598	11.4581	6.58162	2.25752	11.914	7.4861	21.7344	2.01536	10.7815	3.63738	3.75668	49.2693	11.9044	40.4979
522	Washington	20-Jun	Spokane	530063	NaN	79.1663	52.6807	114.947	87.0998	63.455	50.5686	64.1286	25.4922	28.6503	31.0253	40.5436	20.4342	24.5553	13.2618	42.989	74.8052	53.0077	14.5122	8.5656	40.0207	33.3961	52.7288	101.149	12.0253	55.5299	27.1201	15.5357	41.7424	14.709	92.1435	2.0598	11.4581	6.58162	2.25752	11.914	7.4861	21.7344	2.01536	10.7815	3.63738	3.75668	49.2693	11.9044	40.4979
523	Washington	21-Jun	Spokane	530063	NaN	79.1663	52.6807	114.947	87.0998	63.455	50.5686	64.1286	25.4922	28.6503	31.0253	40.5436	20.4342	24.5553	13.2618	42.989	74.8052	53.0077	14.5122	8.5656	40.0207	33.3961	52.7288	101.149	12.0253	55.5299	27.1201	15.5357	41.7424	14.709	92.1435	2.0598	11.4581	6.58162	2.25752	11.914	7.4861	21.7344	2.01536	10.7815	3.63738	3.75668	49.2693	11.9044	40.4979
524	Washington	22-Jun	Spokane	530063	NaN	79.1663	52.6807	114.947	87.0998	63.455	50.5686	64.1286	25.4922	28.6503	31.0253	40.5436	20.4342	24.5553	13.2618	42.989	74.8052	53.0077	14.5122	8.5656	40.0207	33.3961	52.7288	101.149	12.0253	55.5299	27.1201	15.5357	41.7424	14.709	92.1435	2.0598	11.4581	6.58162	2.25752	11.914	7.4861	21.7344	2.01536	10.7815	3.63738	3.75668	49.2693	11.9044	40.4979
525	Washington	22-Jun	Spokane	530063	NaN	79.1663	52.6807	114.947	87.0998	63.455	50.5686	64.1286	25.4922	28.6503	31.0253	40.5436	20.4342	24.5553	13.2618	42.989	74.8052	53.0077	14.5122	8.5656	40.0207	33.3961	52.7288	101.149	12.0253	55.5299	27.1201	15.5357	41.7424	14.709	92.1435	2.0598	11.4581	6.58162	2.25752	11.914	7.4861	21.7344	2.01536	10.7815	3.63738	3.75668	49.2693	11.9044	40.4979
526	Washington	19-Jan	Stevens	530065	NaN	107.724	61.7985	135.753	102.223	58.8618	50.8175	54.0519	24.8858	36.8806	35.1903	58.5318	25.0995	24.1951	10.2077	33.2648	87.6054	40.601	11.6219	15.6176	34.6332	50.6452	39.97	109.064	10.3854	58.8072	41.1396	16.3223	65.522	21.6655	97.8504	3.31411	20.514	17.658	1.17918	34.9415	7.01407	20.9825	4.28117	30.8285	9.50709	14.9045	56.1424	22.9169	33.7459
527	Washington	19-Mar	Thurston	530067	NaN	232.181	122.9	327.235	268.184	262.044	91.3516	108.59	100.931	163.212	124.963	63.4293	34.207	85.0806	72.9355	93.3297	188.45	82.9263	38.6372	27.8324	148.149	8.14761	26.2127	80.4728	43.5543	126.885	27.1093	16.0329	66.5166	76.8623	91.721	2.59818	33.0087	8.6333	0.318694	4.37183	8.77607	21.3157	11.235	3.88219	1.76845	47.9217	86.1328	78.4521	89.9412
528	Washington	22-Dec	Thurston	530067	NaN	232.181	122.9	327.235	268.184	262.044	91.3516	108.59	100.931	163.212	124.963	63.4293	34.207	85.0806	72.9355	93.3297	188.45	82.9263	38.6372	27.8324	148.149	8.14761	26.2127	80.4728	43.5543	126.885	27.1093	16.0329	66.5166	76.8623	91.721	2.59818	33.0087	8.6333	0.318694	4.37183	8.77607	21.3157	11.235	3.88219	1.76845	47.9217	86.1328	78.4521	89.9412
530	Washington	22-Apr	Yakima	530077	NaN	106.795	82.7411	144.177	114.582	107.743	61.8556	114.378	67.8655	102.437	50.3855	43.3016	28.5682	41.5481	31.6736	37.5477	64.3433	55.3088	15.7555	9.95777	89.6198	17.0625	51.1893	40.2278	13.4441	69.9728	17.438	10.1573	20.6573	15.3288	47.0986	0.567254	6.87196	0.822191	0.0849456	5.52463	2.72231	24.545	1.3458	3.20701	0.241033	9.84827	43.0091	21.3584	30.5615
531	Wisconsin	22-Jun	Brown	550009	NaN	32.1402	57.1238	39.8255	21.921	9.12087	33.8518	72.9913	25.3263	24.4454	11.6621	22.3423	39.8622	105.791	36.2129	140.29	107.893	95.3927	48.2723	45.3197	81.5081	121.458	124.062	142.291	70.8982	72.6533	105.677	104.318	119.073	108.504	89.7694	88.2129	97.9275	128.488	151.7	113.337	159.67	128.002	64.3018	208.545	118.859	114.966	219.1	62.2351	34.7487
532	Wisconsin	21-May	Columbia	550021	NaN	29.3146	58.357	34.7623	30.6591	8.32996	43.9392	66.3172	23.6418	18.2056	8.9171	18.5257	27.8711	95.7205	41.3253	106.262	77.0189	90.4225	40.3206	39.0125	68.1957	206.039	144.91	114.118	85.7134	73.2843	145.234	107.1	102.707	90.2275	122.57	72.0113	120.305	138.911	59.665	86.0196	300.13	116.78	116.531	121.871	121.486	151.027	159.324	96.6791	52.1881
533	Wisconsin	21-May	Dane	550025	NaN	41.6467	59.864	41.2419	35.9962	11.694	65.2086	69.2233	23.5604	18.883	10.3328	19.5264	26.4003	66.6056	34.4675	97.1169	59.1249	74.8133	49.1997	38.469	76.6728	218.739	147.627	123.352	69.8008	71.764	199.894	104.477	138.544	108.862	96.3018	81.782	142.795	142.904	53.8831	110.291	275.551	109.759	46.591	108.418	129.939	164.793	183.433	111.257	64.2909
534	Wisconsin	22-Feb	Dane	550025	NaN	41.6467	59.864	41.2419	35.9962	11.694	65.2086	69.2233	23.5604	18.883	10.3328	19.5264	26.4003	66.6056	34.4675	97.1169	59.1249	74.8133	49.1997	38.469	76.6728	218.739	147.627	123.352	69.8008	71.764	199.894	104.477	138.544	108.862	96.3018	81.782	142.795	142.904	53.8831	110.291	275.551	109.759	46.591	108.418	129.939	164.793	183.433	111.257	64.2909
535	Wisconsin	22-Oct	Dane	550025	NaN	41.6467	59.864	41.2419	35.9962	11.694	65.2086	69.2233	23.5604	18.883	10.3328	19.5264	26.4003	66.6056	34.4675	97.1169	59.1249	74.8133	49.1997	38.469	76.6728	218.739	147.627	123.352	69.8008	71.764	199.894	104.477	138.544	108.862	96.3018	81.782	142.795	142.904	53.8831	110.291	275.551	109.759	46.591	108.418	129.939	164.793	183.433	111.257	64.2909
536	Wisconsin	22-Jan	Dodge	550027	NaN	39.7691	56.2461	39.2986	31.7621	9.64837	57.4838	58.1624	20.6712	17.2347	12.0353	16.7056	26.6463	79.7718	35.8245	99.0093	76.7623	91.2461	45.3369	38.8811	76.967	181.095	137.716	117.405	97.7273	75.3825	114.502	130.192	99.583	81.2406	133.715	98.5454	89.3445	124.254	56.2871	116.165	331.826	102.839	123.778	142.882	127.684	111.023	170.059	86.3166	65.2888
537	Wisconsin	22-Jan	Dunn	550033	NaN	32.2828	10.565	20.8402	19.7989	9.41977	26.4829	93.2715	8.61019	14.5365	18.9114	25.5937	36.0454	60.9919	47.6176	51.2778	38.7671	97.266	60.3981	52.6394	93.674	108.524	181.767	118.429	98.9798	123.795	107.537	71.5482	157.593	79.0054	50.4783	48.6248	151.552	109.466	80.368	51.0914	113.384	74.6428	55.3261	152.773	161.648	125.37	146.029	36.6427	57.568
538	Wisconsin	22-Sep	Fond du Lac	550039	NaN	31.8217	48.55	34.7417	20.3924	9.42594	37.6137	56.0352	19.2043	14.1098	12.3901	16.7004	33.7686	90.9294	42.9056	108.14	83.4074	85.5416	40.232	40.8649	73.1427	193.191	118.458	116.057	92.5631	82.6096	76.6902	115.118	143.699	86.0944	117.753	98.2866	114.911	174.104	144.716	95.4508	255.145	114.908	119.44	155.86	89.7391	87.5697	149.411	71.9118	48.5504
539	Wisconsin	22-Aug	Green	550045	NaN	43.9306	63.7534	45.0473	45.3226	13.9005	84.3626	71.2081	27.3559	22.0966	15.6084	18.7963	36.6159	81.4209	39.3777	102.226	45.7046	75.2924	65.0814	49.0027	96.8472	134.103	156.295	152.197	67.9038	93.9142	179.428	104.646	123.693	71.5704	77.3702	120.275	121.752	123.54	74.1127	171.77	209.769	134.429	86.047	101.907	131.093	218.12	235.814	135.723	27.3995
540	Wisconsin	21-May	Jackson	550053	NaN	30.2413	28.6948	26.6013	18.8413	13.8888	28.5019	90.4689	23.0976	20.4048	11.2382	23.5477	38.291	66.5729	41.4265	66.9298	74.0412	92.9602	48.6235	41.0585	70.119	143.046	142.519	129.59	116.176	102.477	88.199	174.715	133.8	105.912	90.0244	77.9063	151.631	102.201	164.16	88.1385	101.73	112.273	128.349	221.003	148.291	161.046	157.729	71.8252	38.9805
541	Wisconsin	21-May	Kenosha	550059	NaN	43.3926	49.5342	61.2423	42.3515	15.553	69.7335	99.3884	11.7927	21.2405	27.3465	14.4705	35.0247	104.872	21.0519	66.7345	60.9119	76.7435	120.496	29.2817	118.136	176.12	177.348	145.915	41.2145	100.008	195.436	109.718	96.9695	72.4146	51.9559	45.5951	98.38	111.947	41.9991	99.5624	146.178	112.268	115.544	81.6591	84.2867	127.003	223.682	86.157	24.3266
542	Wisconsin	22-Aug	Marathon	550073	NaN	30.5811	30.0769	37.2947	15.2834	14.1836	29.9163	101.357	17.7572	27.4387	14.6812	28.3377	41.9998	84.9699	45.5378	86.1187	72.1591	111.887	56.2988	69.2838	89.0221	79.097	134.757	80.6599	87.8809	84.2106	133.848	112.727	140.517	158.888	69.0299	62.5327	158.574	152.486	159.95	97.4145	112.428	76.6274	60.244	204.944	129.895	130.057	175.671	71.4691	38.4916
543	Wisconsin	21-Jun	Oneida	550085	NaN	38.2695	24.7195	36.4383	13.6764	19.142	31.305	109.19	9.55205	33.6162	25.4634	40.2816	28.4723	72.3588	45.5936	82.3515	61.0221	93.5779	77.1634	117.089	110.276	54.295	141.491	47.2025	50.1598	114.693	186.31	70.3709	130.041	136.415	58.5177	92.2418	116.878	215.712	97.8521	68.4501	75.1861	97.7666	71.5869	110.348	111.977	112.988	153.881	104.998	64.9048
544	Wisconsin	22-Nov	Outagamie	550087	NaN	20.9857	53.0263	37.7578	19.1693	8.01207	34.332	71.2969	24.0657	27.0076	10.4218	22.0536	45.2084	103.081	43.9697	123.919	106.314	97.3313	46.9816	54.8087	75.3497	124.794	129.093	132.656	69.6621	85.7294	116.907	118.205	130.436	138.709	85.1775	78.1955	129.091	127.229	151.269	102.029	163.009	96.2636	47.4187	204.189	131.38	137.23	226.195	76.1908	31.2176
545	Wisconsin	21-Jul	Pierce	550093	NaN	26.0503	12.2846	25.3586	23.5205	14.048	27.6328	75.7734	10.8127	13.2306	20.1371	24.4131	45.9859	71.2418	46.6765	39.5077	43.8036	102.185	41.2523	47.6573	91.2055	117.278	150.686	140.473	91.3069	124.39	149.25	76.6976	202.259	64.7091	46.7578	66.2613	149.152	79.2253	60.6214	55.1125	112.057	96.3881	62.0256	165.409	141.173	150.106	152.172	39.889	38.8154
546	Wisconsin	21-May	Racine	550101	NaN	44.1088	50.6246	57.172	43.3746	13.9361	70.4824	90.5578	13.9132	22.8928	23.848	14.1118	32.8704	102.982	21.3602	66.1766	62.535	74.5282	114.984	31.2235	117.822	174.861	174.175	137.985	48.7714	100.146	177.41	114.294	90.5256	68.0166	54.015	59.6308	99.3236	124.253	42.0986	92.897	148.965	109.406	121.232	90.8454	81.7458	142.15	195.908	82.3399	26.7069
547	Wisconsin	22-Feb	Racine	550101	NaN	44.1088	50.6246	57.172	43.3746	13.9361	70.4824	90.5578	13.9132	22.8928	23.848	14.1118	32.8704	102.982	21.3602	66.1766	62.535	74.5282	114.984	31.2235	117.822	174.861	174.175	137.985	48.7714	100.146	177.41	114.294	90.5256	68.0166	54.015	59.6308	99.3236	124.253	42.0986	92.897	148.965	109.406	121.232	90.8454	81.7458	142.15	195.908	82.3399	26.7069
548	Wisconsin	22-Jun	Racine	550101	NaN	44.1088	50.6246	57.172	43.3746	13.9361	70.4824	90.5578	13.9132	22.8928	23.848	14.1118	32.8704	102.982	21.3602	66.1766	62.535	74.5282	114.984	31.2235	117.822	174.861	174.175	137.985	48.7714	100.146	177.41	114.294	90.5256	68.0166	54.015	59.6308	99.3236	124.253	42.0986	92.897	148.965	109.406	121.232	90.8454	81.7458	142.15	195.908	82.3399	26.7069
549	Wisconsin	22-Nov	Racine	550101	NaN	44.1088	50.6246	57.172	43.3746	13.9361	70.4824	90.5578	13.9132	22.8928	23.848	14.1118	32.8704	102.982	21.3602	66.1766	62.535	74.5282	114.984	31.2235	117.822	174.861	174.175	137.985	48.7714	100.146	177.41	114.294	90.5256	68.0166	54.015	59.6308	99.3236	124.253	42.0986	92.897	148.965	109.406	121.232	90.8454	81.7458	142.15	195.908	82.3399	26.7069
550	Wisconsin	21-May	Rock	550105	NaN	52.8031	64.1004	48.5675	47.0117	11.1216	88.8134	76.334	27.0438	21.4555	17.1098	17.4145	35.3252	84.3968	39.2788	80.5419	47.7452	64.8658	77.0119	37.9976	98.9024	140.199	182.233	129.626	58.0452	66.0355	205.282	100.315	109.554	64.2731	65.0107	82.1406	101.641	118.742	78.9756	142.396	194.36	127.257	69.0148	100.784	125.23	191.685	242.736	133.54	22.1848
551	Wisconsin	21-Jul	Sauk	550111	NaN	22.086	61.4324	27.3004	24.2116	8.95007	46.8697	66.3333	25.5822	18.9973	8.93937	19.2405	29.6345	97.2426	46.6007	104.543	88.4153	111.628	40.0018	37.8524	68.9135	233.467	141.136	108.065	90.7533	72.8393	139.955	93.9382	129.426	100.971	104.344	65.4461	176.175	146.758	78.3674	97.7965	236.701	103.274	97.1961	116.163	124.956	186.042	164.889	114.524	45.7156
552	Wisconsin	22-Jul	Shawano	550115	NaN	22.5372	45.4264	41.342	17.8067	10.412	32.7196	83.1832	25.8046	27.471	14.2968	26.3299	49.2532	103.933	49.2489	101.085	101.099	111.432	65.2996	69.8684	80.3102	99.4632	136.648	125.079	68.3179	101.539	126.34	107.901	119.261	135.932	63.3171	64.1035	168.012	148.678	135.247	93.8128	125.345	82.4589	49.4112	196.748	121.496	97.1193	196.934	85.1911	32.3245
553	Wisconsin	21-Jul	Sheboygan	550117	NaN	36.9681	47.4369	36.0114	28.4528	6.84188	40.1453	48.606	19.5173	15.1651	14.2134	21.2573	30.3223	82.5507	36.8858	102.651	78.8998	99.2703	51.8011	34.8778	77.9904	140.668	96.7719	132.457	87.5824	71.5603	61.9483	92.8974	125.202	90.0525	117.939	81.2881	94.3607	179.951	140.045	87.7978	209.216	113.809	92.746	160.302	72.8729	71.1857	118.138	64.5069	40.0852
554	Wisconsin	22-May	Sheboygan	550117	NaN	36.9681	47.4369	36.0114	28.4528	6.84188	40.1453	48.606	19.5173	15.1651	14.2134	21.2573	30.3223	82.5507	36.8858	102.651	78.8998	99.2703	51.8011	34.8778	77.9904	140.668	96.7719	132.457	87.5824	71.5603	61.9483	92.8974	125.202	90.0525	117.939	81.2881	94.3607	179.951	140.045	87.7978	209.216	113.809	92.746	160.302	72.8729	71.1857	118.138	64.5069	40.0852
555	Wisconsin	22-Jun	Sheboygan	550117	NaN	36.9681	47.4369	36.0114	28.4528	6.84188	40.1453	48.606	19.5173	15.1651	14.2134	21.2573	30.3223	82.5507	36.8858	102.651	78.8998	99.2703	51.8011	34.8778	77.9904	140.668	96.7719	132.457	87.5824	71.5603	61.9483	92.8974	125.202	90.0525	117.939	81.2881	94.3607	179.951	140.045	87.7978	209.216	113.809	92.746	160.302	72.8729	71.1857	118.138	64.5069	40.0852
556	Wisconsin	21-May	Walworth	550127	NaN	44.5092	64.8108	55.1766	43.215	13.2968	78.6568	84.8359	19.3302	22.8471	21.3416	18.1147	33.6773	93.0457	29.4589	71.8762	63.4816	75.805	98.9029	29.5402	108.413	153.346	190.342	129.532	55.0818	94.6501	208.128	105.956	102.833	77.5861	70.2269	60.3486	114.141	113.832	64.8011	120.403	161.747	110.523	113.156	104.184	109.901	169.274	234.607	101.891	26.786
557	Wisconsin	22-Oct	Walworth	550127	NaN	44.5092	64.8108	55.1766	43.215	13.2968	78.6568	84.8359	19.3302	22.8471	21.3416	18.1147	33.6773	93.0457	29.4589	71.8762	63.4816	75.805	98.9029	29.5402	108.413	153.346	190.342	129.532	55.0818	94.6501	208.128	105.956	102.833	77.5861	70.2269	60.3486	114.141	113.832	64.8011	120.403	161.747	110.523	113.156	104.184	109.901	169.274	234.607	101.891	26.786
558	Wisconsin	21-Jul	Washington	550131	NaN	35.7856	57.2729	39.2618	34.1852	10.1152	63.2969	52.282	24.7543	18.5669	14.2741	15.1392	25.687	85.3714	35.5173	82.8571	62.3218	93.9058	51.7897	41.6647	77.4457	152.178	108.696	107.468	86.3301	60.2966	112.393	109.939	93.3569	86.2542	121.046	83.4294	101.684	111.701	52.916	145.563	245.536	112.578	101.109	151.801	137.69	140.894	149.071	72.0586	52.7194
559	Wisconsin	22-Aug	Waukesha	550133	NaN	46.8197	60.1558	54.1828	54.0142	12.7831	75.2005	75.0062	27.0145	21.502	20.6838	17.276	27.5157	85.1929	29.9501	82.155	66.8511	80.0411	80.4592	38.2288	99.7126	147.075	133.247	116.208	70.0629	65.1484	156.455	98.7415	88.1733	88.7505	98.8123	75.068	102.284	122.767	38.2438	128.603	183.949	94.8725	71.9902	127.323	109.293	162.082	162.786	81.7714	46.6997
560	Wisconsin	22-Nov	Waukesha	550133	NaN	46.8197	60.1558	54.1828	54.0142	12.7831	75.2005	75.0062	27.0145	21.502	20.6838	17.276	27.5157	85.1929	29.9501	82.155	66.8511	80.0411	80.4592	38.2288	99.7126	147.075	133.247	116.208	70.0629	65.1484	156.455	98.7415	88.1733	88.7505	98.8123	75.068	102.284	122.767	38.2438	128.603	183.949	94.8725	71.9902	127.323	109.293	162.082	162.786	81.7714	46.6997
561	Wisconsin	21-Aug	Waupaca	550135	NaN	16.9567	45.6205	31.7495	16.8297	8.21346	31.2608	70.3797	23.7945	26.3792	9.98959	22.2329	50.9472	98.9635	49.0445	103.816	110.032	98.6743	51.9255	55.1087	72.8384	123.706	126.484	129.217	69.7074	101.936	123.383	107.788	135.268	163.291	87.4962	62.8863	150.098	101.196	151.678	92.2735	143.499	65.2666	37.2381	217.665	133.603	125.07	199.652	91.5296	26.4948
562	Wisconsin	21-Jul	Winnebago	550139	NaN	22.8464	47.3406	36.8181	17.6992	9.62	32.1992	66.0373	25.2433	22.8778	10.1862	17.5989	41.2603	99.9083	48.3675	122.977	91.3128	85.1601	41.5661	50.6414	74.8715	184.345	120.072	140.48	89.0499	91.406	108.988	122.549	128.548	124.113	103.914	85.0276	124.25	147.609	177.196	83.915	192.011	94.8395	82.6812	190.888	97.1987	127.405	174.929	63.1494	34.4221
563	Wyoming	18-Dec	Albany	560001	NaN	15.0821	17.605	16.4226	15.2353	20.1381	17.7911	11.9459	25.1877	23.5644	12.4217	32.056	46.2389	19.3629	39.4205	27.0386	25.1831	34.6734	28.6473	29.3687	23.5972	62.6168	69.1512	48.1848	41.4916	42.9115	38.3124	59.485	35.9908	26.0314	15.8843	39.7972	28.4296	13.5453	37.4733	31.8609	22.4636	20.6562	13.4764	28.8425	40.0876	6.77765	17.4553	20.3131	28.7616
564	Wyoming	19-Feb	Albany	560001	NaN	15.0821	17.605	16.4226	15.2353	20.1381	17.7911	11.9459	25.1877	23.5644	12.4217	32.056	46.2389	19.3629	39.4205	27.0386	25.1831	34.6734	28.6473	29.3687	23.5972	62.6168	69.1512	48.1848	41.4916	42.9115	38.3124	59.485	35.9908	26.0314	15.8843	39.7972	28.4296	13.5453	37.4733	31.8609	22.4636	20.6562	13.4764	28.8425	40.0876	6.77765	17.4553	20.3131	28.7616
565	Wyoming	19-Apr	Albany	560001	NaN	15.0821	17.605	16.4226	15.2353	20.1381	17.7911	11.9459	25.1877	23.5644	12.4217	32.056	46.2389	19.3629	39.4205	27.0386	25.1831	34.6734	28.6473	29.3687	23.5972	62.6168	69.1512	48.1848	41.4916	42.9115	38.3124	59.485	35.9908	26.0314	15.8843	39.7972	28.4296	13.5453	37.4733	31.8609	22.4636	20.6562	13.4764	28.8425	40.0876	6.77765	17.4553	20.3131	28.7616
566	Wyoming	19-Aug	Albany	560001	NaN	15.0821	17.605	16.4226	15.2353	20.1381	17.7911	11.9459	25.1877	23.5644	12.4217	32.056	46.2389	19.3629	39.4205	27.0386	25.1831	34.6734	28.6473	29.3687	23.5972	62.6168	69.1512	48.1848	41.4916	42.9115	38.3124	59.485	35.9908	26.0314	15.8843	39.7972	28.4296	13.5453	37.4733	31.8609	22.4636	20.6562	13.4764	28.8425	40.0876	6.77765	17.4553	20.3131	28.7616
567	Wyoming	20-Jan	Albany	560001	NaN	15.0821	17.605	16.4226	15.2353	20.1381	17.7911	11.9459	25.1877	23.5644	12.4217	32.056	46.2389	19.3629	39.4205	27.0386	25.1831	34.6734	28.6473	29.3687	23.5972	62.6168	69.1512	48.1848	41.4916	42.9115	38.3124	59.485	35.9908	26.0314	15.8843	39.7972	28.4296	13.5453	37.4733	31.8609	22.4636	20.6562	13.4764	28.8425	40.0876	6.77765	17.4553	20.3131	28.7616
568	Wyoming	19-Nov	Campbell	560005	NaN	14.7968	10.3887	11.1046	6.00233	4.93482	29.6803	10.3634	18.32	15.0939	8.15297	45.9354	19.9962	7.47632	13.0156	10.6278	25.3002	45.6638	24.6264	29.0759	64.6229	73.0387	112.882	37.5198	24.5907	80.5579	79.456	53.5232	46.9369	28.9186	53.6769	63.5727	95.3798	35.5447	33.7322	38.423	32.294	64.2877	9.70712	29.1674	27.5737	23.6425	40.4812	20.1132	18.6287
569	Wyoming	18-Nov	Carbon	560007	NaN	25.1145	33.1902	34.9282	29.5484	20.6904	27.4154	29.5631	34.9591	36.1425	17.1373	26.6187	49.3762	28.1895	40.942	33.5868	27.0781	50.4242	33.857	21.9409	40.9322	33.8569	60.7949	29.8455	31.597	48.3263	27.1471	39.9408	12.8708	23.3917	15.6336	18.7283	6.59736	6.73066	19.9348	23.3336	24.6116	13.8354	7.9984	34.1248	23.8246	8.25346	24.5638	17.8386	36.5284
570	Wyoming	21-Jul	Carbon	560007	NaN	25.1145	33.1902	34.9282	29.5484	20.6904	27.4154	29.5631	34.9591	36.1425	17.1373	26.6187	49.3762	28.1895	40.942	33.5868	27.0781	50.4242	33.857	21.9409	40.9322	33.8569	60.7949	29.8455	31.597	48.3263	27.1471	39.9408	12.8708	23.3917	15.6336	18.7283	6.59736	6.73066	19.9348	23.3336	24.6116	13.8354	7.9984	34.1248	23.8246	8.25346	24.5638	17.8386	36.5284
571	Wyoming	21-Aug	Carbon	560007	NaN	25.1145	33.1902	34.9282	29.5484	20.6904	27.4154	29.5631	34.9591	36.1425	17.1373	26.6187	49.3762	28.1895	40.942	33.5868	27.0781	50.4242	33.857	21.9409	40.9322	33.8569	60.7949	29.8455	31.597	48.3263	27.1471	39.9408	12.8708	23.3917	15.6336	18.7283	6.59736	6.73066	19.9348	23.3336	24.6116	13.8354	7.9984	34.1248	23.8246	8.25346	24.5638	17.8386	36.5284
572	Wyoming	21-Oct	Carbon	560007	NaN	25.1145	33.1902	34.9282	29.5484	20.6904	27.4154	29.5631	34.9591	36.1425	17.1373	26.6187	49.3762	28.1895	40.942	33.5868	27.0781	50.4242	33.857	21.9409	40.9322	33.8569	60.7949	29.8455	31.597	48.3263	27.1471	39.9408	12.8708	23.3917	15.6336	18.7283	6.59736	6.73066	19.9348	23.3336	24.6116	13.8354	7.9984	34.1248	23.8246	8.25346	24.5638	17.8386	36.5284
573	Wyoming	20-Oct	Fremont	560013	NaN	17.8476	17.6082	16.3672	11.5199	20.1575	29.4321	30.0788	31.1891	26.2947	14.3695	28.3811	25.9204	21.2494	39.7412	24.0113	31.6277	58.6245	42.5243	40.2723	48.1688	86.9015	105.597	18.684	54.3091	81.012	49.3432	33.1672	39.4494	21.534	13.0842	18.4624	13.2339	9.32164	23.2237	13.8463	12.1316	9.82729	3.21122	37.8481	35.9427	1.99917	58.9453	25.4949	18.1207
574	Wyoming	21-May	Fremont	560013	NaN	17.8476	17.6082	16.3672	11.5199	20.1575	29.4321	30.0788	31.1891	26.2947	14.3695	28.3811	25.9204	21.2494	39.7412	24.0113	31.6277	58.6245	42.5243	40.2723	48.1688	86.9015	105.597	18.684	54.3091	81.012	49.3432	33.1672	39.4494	21.534	13.0842	18.4624	13.2339	9.32164	23.2237	13.8463	12.1316	9.82729	3.21122	37.8481	35.9427	1.99917	58.9453	25.4949	18.1207
575	Wyoming	22-Mar	Fremont	560013	NaN	17.8476	17.6082	16.3672	11.5199	20.1575	29.4321	30.0788	31.1891	26.2947	14.3695	28.3811	25.9204	21.2494	39.7412	24.0113	31.6277	58.6245	42.5243	40.2723	48.1688	86.9015	105.597	18.684	54.3091	81.012	49.3432	33.1672	39.4494	21.534	13.0842	18.4624	13.2339	9.32164	23.2237	13.8463	12.1316	9.82729	3.21122	37.8481	35.9427	1.99917	58.9453	25.4949	18.1207
576	Wyoming	22-Apr	Fremont	560013	NaN	17.8476	17.6082	16.3672	11.5199	20.1575	29.4321	30.0788	31.1891	26.2947	14.3695	28.3811	25.9204	21.2494	39.7412	24.0113	31.6277	58.6245	42.5243	40.2723	48.1688	86.9015	105.597	18.684	54.3091	81.012	49.3432	33.1672	39.4494	21.534	13.0842	18.4624	13.2339	9.32164	23.2237	13.8463	12.1316	9.82729	3.21122	37.8481	35.9427	1.99917	58.9453	25.4949	18.1207
577	Wyoming	22-Oct	Fremont	560013	NaN	17.8476	17.6082	16.3672	11.5199	20.1575	29.4321	30.0788	31.1891	26.2947	14.3695	28.3811	25.9204	21.2494	39.7412	24.0113	31.6277	58.6245	42.5243	40.2723	48.1688	86.9015	105.597	18.684	54.3091	81.012	49.3432	33.1672	39.4494	21.534	13.0842	18.4624	13.2339	9.32164	23.2237	13.8463	12.1316	9.82729	3.21122	37.8481	35.9427	1.99917	58.9453	25.4949	18.1207
578	Wyoming	22-Oct	Fremont	560013	NaN	17.8476	17.6082	16.3672	11.5199	20.1575	29.4321	30.0788	31.1891	26.2947	14.3695	28.3811	25.9204	21.2494	39.7412	24.0113	31.6277	58.6245	42.5243	40.2723	48.1688	86.9015	105.597	18.684	54.3091	81.012	49.3432	33.1672	39.4494	21.534	13.0842	18.4624	13.2339	9.32164	23.2237	13.8463	12.1316	9.82729	3.21122	37.8481	35.9427	1.99917	58.9453	25.4949	18.1207
579	Wyoming	18-May	Goshen	560015	NaN	9.77072	8.28986	2.92338	7.2326	12.4	9.5783	3.8281	6.4853	16.0634	6.68173	35.9601	48.2924	12.3822	59.9112	23.6759	25.2947	36.1002	19.0102	20.1757	19.1064	134.828	106.491	46.9405	50.6046	68.5934	51.1655	49.0016	37.402	22.8112	14.8041	61.1844	64.3678	31.9102	36.4055	33.7578	12.5788	50.4534	4.6861	20.0985	28.495	14.3976	27.1695	28.8372	11.1497
580	Wyoming	18-Jul	Goshen	560015	NaN	9.77072	8.28986	2.92338	7.2326	12.4	9.5783	3.8281	6.4853	16.0634	6.68173	35.9601	48.2924	12.3822	59.9112	23.6759	25.2947	36.1002	19.0102	20.1757	19.1064	134.828	106.491	46.9405	50.6046	68.5934	51.1655	49.0016	37.402	22.8112	14.8041	61.1844	64.3678	31.9102	36.4055	33.7578	12.5788	50.4534	4.6861	20.0985	28.495	14.3976	27.1695	28.8372	11.1497
581	Wyoming	18-Dec	Hot Springs	560017	NaN	8.84952	11.2591	11.2478	5.0231	12.8403	17.253	11.4738	31.9473	24.6759	15.3059	18.6356	20.8173	10.5698	27.6293	17.154	31.1976	42.5035	33.7594	47.4042	66.0132	94.4537	142.011	20.2811	49.5671	64.2015	47.2623	41.3621	41.3968	20.2755	10.8945	23.5627	27.6708	9.02061	20.378	9.60107	18.417	15.9242	8.41967	44.0624	25.2089	4.42169	64.2953	22.9552	7.85066
582	Wyoming	19-Apr	Hot Springs	560017	NaN	8.84952	11.2591	11.2478	5.0231	12.8403	17.253	11.4738	31.9473	24.6759	15.3059	18.6356	20.8173	10.5698	27.6293	17.154	31.1976	42.5035	33.7594	47.4042	66.0132	94.4537	142.011	20.2811	49.5671	64.2015	47.2623	41.3621	41.3968	20.2755	10.8945	23.5627	27.6708	9.02061	20.378	9.60107	18.417	15.9242	8.41967	44.0624	25.2089	4.42169	64.2953	22.9552	7.85066
583	Wyoming	19-May	Hot Springs	560017	NaN	8.84952	11.2591	11.2478	5.0231	12.8403	17.253	11.4738	31.9473	24.6759	15.3059	18.6356	20.8173	10.5698	27.6293	17.154	31.1976	42.5035	33.7594	47.4042	66.0132	94.4537	142.011	20.2811	49.5671	64.2015	47.2623	41.3621	41.3968	20.2755	10.8945	23.5627	27.6708	9.02061	20.378	9.60107	18.417	15.9242	8.41967	44.0624	25.2089	4.42169	64.2953	22.9552	7.85066
584	Wyoming	21-Nov	Hot Springs	560017	NaN	8.84952	11.2591	11.2478	5.0231	12.8403	17.253	11.4738	31.9473	24.6759	15.3059	18.6356	20.8173	10.5698	27.6293	17.154	31.1976	42.5035	33.7594	47.4042	66.0132	94.4537	142.011	20.2811	49.5671	64.2015	47.2623	41.3621	41.3968	20.2755	10.8945	23.5627	27.6708	9.02061	20.378	9.60107	18.417	15.9242	8.41967	44.0624	25.2089	4.42169	64.2953	22.9552	7.85066
585	Wyoming	18-Jun	Johnson	560019	NaN	13.2029	11.9091	12.2774	6.84811	8.2832	26.924	8.62724	29.4998	23.2239	14.5044	34.5654	17.6109	14.2584	41.7269	15.3375	26.3504	44.4134	28.7652	34.7012	56.2569	74.2878	145.55	36.6504	34.8945	85.2695	61.4149	42.9061	35.3497	27.4985	25.5986	37.102	47.7474	14.7342	13.0683	23.2799	24.7298	30.8169	9.68125	26.2768	28.2197	14.6864	44.2084	21.0945	12.935
586	Wyoming	18-Dec	Johnson	560019	NaN	13.2029	11.9091	12.2774	6.84811	8.2832	26.924	8.62724	29.4998	23.2239	14.5044	34.5654	17.6109	14.2584	41.7269	15.3375	26.3504	44.4134	28.7652	34.7012	56.2569	74.2878	145.55	36.6504	34.8945	85.2695	61.4149	42.9061	35.3497	27.4985	25.5986	37.102	47.7474	14.7342	13.0683	23.2799	24.7298	30.8169	9.68125	26.2768	28.2197	14.6864	44.2084	21.0945	12.935
587	Wyoming	21-Jul	Johnson	560019	NaN	13.2029	11.9091	12.2774	6.84811	8.2832	26.924	8.62724	29.4998	23.2239	14.5044	34.5654	17.6109	14.2584	41.7269	15.3375	26.3504	44.4134	28.7652	34.7012	56.2569	74.2878	145.55	36.6504	34.8945	85.2695	61.4149	42.9061	35.3497	27.4985	25.5986	37.102	47.7474	14.7342	13.0683	23.2799	24.7298	30.8169	9.68125	26.2768	28.2197	14.6864	44.2084	21.0945	12.935
588	Wyoming	22-Mar	Johnson	560019	NaN	13.2029	11.9091	12.2774	6.84811	8.2832	26.924	8.62724	29.4998	23.2239	14.5044	34.5654	17.6109	14.2584	41.7269	15.3375	26.3504	44.4134	28.7652	34.7012	56.2569	74.2878	145.55	36.6504	34.8945	85.2695	61.4149	42.9061	35.3497	27.4985	25.5986	37.102	47.7474	14.7342	13.0683	23.2799	24.7298	30.8169	9.68125	26.2768	28.2197	14.6864	44.2084	21.0945	12.935
589	Wyoming	22-Apr	Johnson	560019	NaN	13.2029	11.9091	12.2774	6.84811	8.2832	26.924	8.62724	29.4998	23.2239	14.5044	34.5654	17.6109	14.2584	41.7269	15.3375	26.3504	44.4134	28.7652	34.7012	56.2569	74.2878	145.55	36.6504	34.8945	85.2695	61.4149	42.9061	35.3497	27.4985	25.5986	37.102	47.7474	14.7342	13.0683	23.2799	24.7298	30.8169	9.68125	26.2768	28.2197	14.6864	44.2084	21.0945	12.935
590	Wyoming	18-May	Laramie	560021	NaN	15.2995	9.14023	3.8107	5.06456	21.5539	11.7891	8.18887	14.8465	16.4097	12.0356	35.2103	59.2729	27.3315	73.6871	27.7183	27.4077	38.0524	22.8764	43.2904	6.00629	112.589	113.169	41.3671	69.283	48.8595	41.8866	75.7272	49.9274	48.6767	14.1229	50.3402	40.0353	35.4203	27.1405	59.0908	43.3116	30.0193	13.5568	14.7669	21.317	10.6872	23.8197	16.0711	12.4041
591	Wyoming	19-May	Laramie	560021	NaN	15.2995	9.14023	3.8107	5.06456	21.5539	11.7891	8.18887	14.8465	16.4097	12.0356	35.2103	59.2729	27.3315	73.6871	27.7183	27.4077	38.0524	22.8764	43.2904	6.00629	112.589	113.169	41.3671	69.283	48.8595	41.8866	75.7272	49.9274	48.6767	14.1229	50.3402	40.0353	35.4203	27.1405	59.0908	43.3116	30.0193	13.5568	14.7669	21.317	10.6872	23.8197	16.0711	12.4041
592	Wyoming	20-Jul	Laramie	560021	NaN	15.2995	9.14023	3.8107	5.06456	21.5539	11.7891	8.18887	14.8465	16.4097	12.0356	35.2103	59.2729	27.3315	73.6871	27.7183	27.4077	38.0524	22.8764	43.2904	6.00629	112.589	113.169	41.3671	69.283	48.8595	41.8866	75.7272	49.9274	48.6767	14.1229	50.3402	40.0353	35.4203	27.1405	59.0908	43.3116	30.0193	13.5568	14.7669	21.317	10.6872	23.8197	16.0711	12.4041
593	Wyoming	18-May	Park	560029	NaN	44.4767	38.7832	45.6734	28.0442	36.4115	70.2564	84.6024	58.6492	65.6908	24.2345	42.4861	28.931	54.6632	30.4502	24.0596	80.3314	72.899	47.9437	41.901	77.7885	84.1955	110.929	59.9712	67.3679	112.527	85.3598	49.4826	67.8329	9.72234	70.6465	14.3394	37.1651	15.2622	22.903	18.2371	37.9764	25.3573	14.6649	56.859	41.05	8.47428	94.2783	26.4463	12.1946
594	Wyoming	18-Sep	Park	560029	NaN	44.4767	38.7832	45.6734	28.0442	36.4115	70.2564	84.6024	58.6492	65.6908	24.2345	42.4861	28.931	54.6632	30.4502	24.0596	80.3314	72.899	47.9437	41.901	77.7885	84.1955	110.929	59.9712	67.3679	112.527	85.3598	49.4826	67.8329	9.72234	70.6465	14.3394	37.1651	15.2622	22.903	18.2371	37.9764	25.3573	14.6649	56.859	41.05	8.47428	94.2783	26.4463	12.1946
595	Wyoming	19-May	Park	560029	NaN	44.4767	38.7832	45.6734	28.0442	36.4115	70.2564	84.6024	58.6492	65.6908	24.2345	42.4861	28.931	54.6632	30.4502	24.0596	80.3314	72.899	47.9437	41.901	77.7885	84.1955	110.929	59.9712	67.3679	112.527	85.3598	49.4826	67.8329	9.72234	70.6465	14.3394	37.1651	15.2622	22.903	18.2371	37.9764	25.3573	14.6649	56.859	41.05	8.47428	94.2783	26.4463	12.1946
596	Wyoming	19-Jun	Park	560029	NaN	44.4767	38.7832	45.6734	28.0442	36.4115	70.2564	84.6024	58.6492	65.6908	24.2345	42.4861	28.931	54.6632	30.4502	24.0596	80.3314	72.899	47.9437	41.901	77.7885	84.1955	110.929	59.9712	67.3679	112.527	85.3598	49.4826	67.8329	9.72234	70.6465	14.3394	37.1651	15.2622	22.903	18.2371	37.9764	25.3573	14.6649	56.859	41.05	8.47428	94.2783	26.4463	12.1946
597	Wyoming	19-Aug	Park	560029	NaN	44.4767	38.7832	45.6734	28.0442	36.4115	70.2564	84.6024	58.6492	65.6908	24.2345	42.4861	28.931	54.6632	30.4502	24.0596	80.3314	72.899	47.9437	41.901	77.7885	84.1955	110.929	59.9712	67.3679	112.527	85.3598	49.4826	67.8329	9.72234	70.6465	14.3394	37.1651	15.2622	22.903	18.2371	37.9764	25.3573	14.6649	56.859	41.05	8.47428	94.2783	26.4463	12.1946
598	Wyoming	20-Jul	Park	560029	NaN	44.4767	38.7832	45.6734	28.0442	36.4115	70.2564	84.6024	58.6492	65.6908	24.2345	42.4861	28.931	54.6632	30.4502	24.0596	80.3314	72.899	47.9437	41.901	77.7885	84.1955	110.929	59.9712	67.3679	112.527	85.3598	49.4826	67.8329	9.72234	70.6465	14.3394	37.1651	15.2622	22.903	18.2371	37.9764	25.3573	14.6649	56.859	41.05	8.47428	94.2783	26.4463	12.1946
599	Wyoming	21-Jan	Park	560029	NaN	44.4767	38.7832	45.6734	28.0442	36.4115	70.2564	84.6024	58.6492	65.6908	24.2345	42.4861	28.931	54.6632	30.4502	24.0596	80.3314	72.899	47.9437	41.901	77.7885	84.1955	110.929	59.9712	67.3679	112.527	85.3598	49.4826	67.8329	9.72234	70.6465	14.3394	37.1651	15.2622	22.903	18.2371	37.9764	25.3573	14.6649	56.859	41.05	8.47428	94.2783	26.4463	12.1946
600	Wyoming	21-Apr	Park	560029	NaN	44.4767	38.7832	45.6734	28.0442	36.4115	70.2564	84.6024	58.6492	65.6908	24.2345	42.4861	28.931	54.6632	30.4502	24.0596	80.3314	72.899	47.9437	41.901	77.7885	84.1955	110.929	59.9712	67.3679	112.527	85.3598	49.4826	67.8329	9.72234	70.6465	14.3394	37.1651	15.2622	22.903	18.2371	37.9764	25.3573	14.6649	56.859	41.05	8.47428	94.2783	26.4463	12.1946
601	Wyoming	22-Aug	Park	560029	NaN	44.4767	38.7832	45.6734	28.0442	36.4115	70.2564	84.6024	58.6492	65.6908	24.2345	42.4861	28.931	54.6632	30.4502	24.0596	80.3314	72.899	47.9437	41.901	77.7885	84.1955	110.929	59.9712	67.3679	112.527	85.3598	49.4826	67.8329	9.72234	70.6465	14.3394	37.1651	15.2622	22.903	18.2371	37.9764	25.3573	14.6649	56.859	41.05	8.47428	94.2783	26.4463	12.1946
602	Wyoming	21-May	Platte	560031	NaN	11.6988	10.2994	4.13921	8.69653	11.199	9.88324	4.50761	9.19556	16.8885	9.95471	39.0206	43.6139	11.4946	53.9641	20.8921	25.3236	30.4674	21.8315	20.4825	18.1276	111.315	104.102	40.1037	45.5581	57.0326	62.0604	48.7119	30.3738	21.8227	11.1575	56.4741	52.8701	20.6621	33.1713	30.4993	16.1144	45.7321	7.38208	22.708	29.7773	7.33252	14.7938	29.2953	17.4009
603	Wyoming	22-Jan	Platte	560031	NaN	11.6988	10.2994	4.13921	8.69653	11.199	9.88324	4.50761	9.19556	16.8885	9.95471	39.0206	43.6139	11.4946	53.9641	20.8921	25.3236	30.4674	21.8315	20.4825	18.1276	111.315	104.102	40.1037	45.5581	57.0326	62.0604	48.7119	30.3738	21.8227	11.1575	56.4741	52.8701	20.6621	33.1713	30.4993	16.1144	45.7321	7.38208	22.708	29.7773	7.33252	14.7938	29.2953	17.4009
604	Wyoming	22-Jun	Platte	560031	NaN	11.6988	10.2994	4.13921	8.69653	11.199	9.88324	4.50761	9.19556	16.8885	9.95471	39.0206	43.6139	11.4946	53.9641	20.8921	25.3236	30.4674	21.8315	20.4825	18.1276	111.315	104.102	40.1037	45.5581	57.0326	62.0604	48.7119	30.3738	21.8227	11.1575	56.4741	52.8701	20.6621	33.1713	30.4993	16.1144	45.7321	7.38208	22.708	29.7773	7.33252	14.7938	29.2953	17.4009
605	Wyoming	22-Jul	Platte	560031	NaN	11.6988	10.2994	4.13921	8.69653	11.199	9.88324	4.50761	9.19556	16.8885	9.95471	39.0206	43.6139	11.4946	53.9641	20.8921	25.3236	30.4674	21.8315	20.4825	18.1276	111.315	104.102	40.1037	45.5581	57.0326	62.0604	48.7119	30.3738	21.8227	11.1575	56.4741	52.8701	20.6621	33.1713	30.4993	16.1144	45.7321	7.38208	22.708	29.7773	7.33252	14.7938	29.2953	17.4009
606	Wyoming	18-Mar	Sheridan	560033	NaN	18.7292	20.7273	16.2157	16.4478	15.6905	37.7718	13.4507	38.6194	32.9228	22.7894	38.2356	16.9399	15.1359	35.6042	18.4899	50.8373	41.7351	34.2066	58.5391	95.232	97.4106	162.803	29.7771	37.7204	90.7187	58.0875	55.1484	47.3621	15.0603	33.4918	37.5635	53.89	17.2098	22.5569	29.7008	30.7529	31.5526	11.6361	27.0471	24.0721	27.0945	60.656	32.328	9.5091
607	Wyoming	18-Aug	Sheridan	560033	NaN	18.7292	20.7273	16.2157	16.4478	15.6905	37.7718	13.4507	38.6194	32.9228	22.7894	38.2356	16.9399	15.1359	35.6042	18.4899	50.8373	41.7351	34.2066	58.5391	95.232	97.4106	162.803	29.7771	37.7204	90.7187	58.0875	55.1484	47.3621	15.0603	33.4918	37.5635	53.89	17.2098	22.5569	29.7008	30.7529	31.5526	11.6361	27.0471	24.0721	27.0945	60.656	32.328	9.5091
608	Wyoming	19-Mar	Sheridan	560033	NaN	18.7292	20.7273	16.2157	16.4478	15.6905	37.7718	13.4507	38.6194	32.9228	22.7894	38.2356	16.9399	15.1359	35.6042	18.4899	50.8373	41.7351	34.2066	58.5391	95.232	97.4106	162.803	29.7771	37.7204	90.7187	58.0875	55.1484	47.3621	15.0603	33.4918	37.5635	53.89	17.2098	22.5569	29.7008	30.7529	31.5526	11.6361	27.0471	24.0721	27.0945	60.656	32.328	9.5091
609	Wyoming	19-Apr	Sheridan	560033	NaN	18.7292	20.7273	16.2157	16.4478	15.6905	37.7718	13.4507	38.6194	32.9228	22.7894	38.2356	16.9399	15.1359	35.6042	18.4899	50.8373	41.7351	34.2066	58.5391	95.232	97.4106	162.803	29.7771	37.7204	90.7187	58.0875	55.1484	47.3621	15.0603	33.4918	37.5635	53.89	17.2098	22.5569	29.7008	30.7529	31.5526	11.6361	27.0471	24.0721	27.0945	60.656	32.328	9.5091
610	Wyoming	19-Jun	Sheridan	560033	NaN	18.7292	20.7273	16.2157	16.4478	15.6905	37.7718	13.4507	38.6194	32.9228	22.7894	38.2356	16.9399	15.1359	35.6042	18.4899	50.8373	41.7351	34.2066	58.5391	95.232	97.4106	162.803	29.7771	37.7204	90.7187	58.0875	55.1484	47.3621	15.0603	33.4918	37.5635	53.89	17.2098	22.5569	29.7008	30.7529	31.5526	11.6361	27.0471	24.0721	27.0945	60.656	32.328	9.5091
611	Wyoming	20-Jan	Sheridan	560033	NaN	18.7292	20.7273	16.2157	16.4478	15.6905	37.7718	13.4507	38.6194	32.9228	22.7894	38.2356	16.9399	15.1359	35.6042	18.4899	50.8373	41.7351	34.2066	58.5391	95.232	97.4106	162.803	29.7771	37.7204	90.7187	58.0875	55.1484	47.3621	15.0603	33.4918	37.5635	53.89	17.2098	22.5569	29.7008	30.7529	31.5526	11.6361	27.0471	24.0721	27.0945	60.656	32.328	9.5091
612	Wyoming	20-Mar	Sheridan	560033	NaN	18.7292	20.7273	16.2157	16.4478	15.6905	37.7718	13.4507	38.6194	32.9228	22.7894	38.2356	16.9399	15.1359	35.6042	18.4899	50.8373	41.7351	34.2066	58.5391	95.232	97.4106	162.803	29.7771	37.7204	90.7187	58.0875	55.1484	47.3621	15.0603	33.4918	37.5635	53.89	17.2098	22.5569	29.7008	30.7529	31.5526	11.6361	27.0471	24.0721	27.0945	60.656	32.328	9.5091
613	Wyoming	21-May	Sheridan	560033	NaN	18.7292	20.7273	16.2157	16.4478	15.6905	37.7718	13.4507	38.6194	32.9228	22.7894	38.2356	16.9399	15.1359	35.6042	18.4899	50.8373	41.7351	34.2066	58.5391	95.232	97.4106	162.803	29.7771	37.7204	90.7187	58.0875	55.1484	47.3621	15.0603	33.4918	37.5635	53.89	17.2098	22.5569	29.7008	30.7529	31.5526	11.6361	27.0471	24.0721	27.0945	60.656	32.328	9.5091
614	Wyoming	18-Sep	Sublette	560035	NaN	32.7017	33.2073	48.879	25.9837	39.6809	43.7323	68.4818	40.2741	51.2662	8.08741	44.4121	33.4168	34.7879	21.3721	25.7151	39.8815	60.1826	44.58	34.6242	53.6564	75.8724	72.4149	27.9754	54.6011	53.8981	45.0326	25.5402	70.6405	7.34939	18.6639	14.3929	13.288	16.1304	19.7005	12.2677	17.8505	11.7697	4.04253	46.6831	48.6438	2.42142	72.4832	14.479	28.977
615	Wyoming	21-Jun	Sublette	560035	NaN	32.7017	33.2073	48.879	25.9837	39.6809	43.7323	68.4818	40.2741	51.2662	8.08741	44.4121	33.4168	34.7879	21.3721	25.7151	39.8815	60.1826	44.58	34.6242	53.6564	75.8724	72.4149	27.9754	54.6011	53.8981	45.0326	25.5402	70.6405	7.34939	18.6639	14.3929	13.288	16.1304	19.7005	12.2677	17.8505	11.7697	4.04253	46.6831	48.6438	2.42142	72.4832	14.479	28.977
616	Wyoming	19-Jan	Sweetwater	560037	NaN	8.58716	19.3998	12.8881	10.751	7.81366	14.0139	19.8105	11.2725	13.0476	6.78927	17.5594	24.5509	18.77	21.1017	18.1229	16.5726	41.5219	16.2275	12.7768	20.8334	46.4802	47.0754	11.8507	23.9356	35.0882	18.4345	17.4783	33.1449	13.5086	27.4895	10.0082	4.68847	9.67294	14.9408	17.4486	16.1155	10.5881	3.49771	35.8293	23.2298	0.985022	39.6677	13.0213	22.7125
617	Wyoming	19-Apr	Sweetwater	560037	NaN	8.58716	19.3998	12.8881	10.751	7.81366	14.0139	19.8105	11.2725	13.0476	6.78927	17.5594	24.5509	18.77	21.1017	18.1229	16.5726	41.5219	16.2275	12.7768	20.8334	46.4802	47.0754	11.8507	23.9356	35.0882	18.4345	17.4783	33.1449	13.5086	27.4895	10.0082	4.68847	9.67294	14.9408	17.4486	16.1155	10.5881	3.49771	35.8293	23.2298	0.985022	39.6677	13.0213	22.7125
618	Wyoming	18-Sep	Uinta	560041	NaN	15.9462	20.2239	15.7099	10.92	10.1295	21.7101	24.382	11.8806	25.406	6.78964	19.2861	44.3999	32.5504	33.4688	24.4979	16.14	60.524	11.9134	15.1634	21.8285	30.437	68.6081	11.8912	18.7907	41.6485	16.261	14.6978	48.7933	15.4764	27.6065	13.5344	15.0811	4.06531	26.3523	10.5734	22.6342	11.9136	5.1636	55.9511	37.7821	0.14538	39.9928	17.2279	18.7464
[truncated: 200 more columns]

## Sheet: Definitions for Table S2
Variable	Definition
OID	Object Identfication number
State	A territory considered as an organized political community under the U.S. goverment.
Date
County	?A political and administrative division of a state, providing certain local governmental services?
FIPS	Fedreal Information Processing Standards code
Precip	Average monthly precipitation (cm)
Max	Average monthly maximum air temperature (°C)
Min	Average monthly minimum air temperature (°C)
Ave	Average monthly average air temperature (°C)
0	Data from December 2017 used to determine month to month variation for outbreaks that occurred in January 2018
1	Weather data for January, including (1, 13, 25, 37, & 49)
2	Weather data for February, including (2, 14, 26, 38, & 50)
3	Weather data for March, including (3, 15, 27, 39, & 51)
4	Weather data for April, including (4, 16, 28, 40, & 52)
5	Weather data for May, including (5, 17, 29, 41, & 53)
6	Weather data for June, including (6, 18, 30, 42, & 54)
7	Weather data for July, including (7, 19, 31, 43, & 55)
8	Weather data for August, including (8, 20, 32, 44, & 56)
9	Weather data for September, including (9, 21, 33, 45, & 57)
10	Weather data for October, including (10, 22, 34, 46, & 58)
11	Weather data for November, including (11, 23, 35, 47, & 59)
12	Weather data for December, including (12, 24, 36, 48, & 60)
